# Supplementary material for: The structural code of cyanobacterial genomes
Source: Nucleic Acids Res. 2014 Jul 23;42(14):8873–83. doi: 10.1093/nar/gku641 (PMC4132750; doi:10.1093/nar/gku641)
Supplement: SUPPLEMENTARY DATA [file supp_gku641_SupportingDataFile2.csv]

ID	name	function	supercoiling_transcriptome	AT2_periodicity	diurnal_transcriptome
sgl0001		hypothetical protein	NA	-1	4
sgl0002		hypothetical protein	1	-1	6
sll0002		penicillin-binding protein	2	-1	9
sll0005		hypothetical protein	2	6	10
sll0006		putative aminotransferase	NA	-1	3
sll0007		hypothetical protein	NA	-1	5
sll0008		unknown protein	NA	-1	4
sll0010		unknown protein	NA	10	7
sll0012		putative transposase [ISY523f: 2482725 - 2483595]	NA	-1	11
sll0016		probable membrane-bound lytic transglycosylase A	NA	-1	2
sll0017	hemL	glutamate-1-semialdehyde aminomutase	NA	-1	9
sll0018	fbaA	fructose-bisphosphate aldolase, class II	1	-1	8
sll0019		1-deoxy-d-xylulose 5-phosphate reductoisomerase	NA	10	10
sll0020		ATP-dependent Clp protease ATPase subunit	2	-1	9
sll0021		probable exonuclease	NA	11	1
sll0022		unknown protein	1	-1	10
sll0023		hypothetical protein	1	8	1
sll0024		unknown protein	NA	-1	1
sll0026	ndhF4	NADH dehydrogenase subunit 5 (involved in constitutive, low affinity CO2 uptake)	1	10	9
sll0027	ndhD4	NADH dehydrogenase subunit 4 (involved in constitutive, low affinity CO2 uptake)	1	6	3
sll0030	cmpR	cmp operon transcriptional regulator, LysR family protein	3	5	7
sll0031		hypothetical protein	NA	-1	4
sll0033	crtH	carotene isomerase	NA	12	7
sll0034		putative carboxypeptidase	NA	-1	10
sll0036		hypothetical protein	3	-1	4
sll0037		hypothetical protein	3	-1	3
sll0038	pixG	positive phototaxis protein, two-component response regulator PatA subfamily	3	-1	2
sll0039	pixH	positive phototaxis protein, two-component response regulator CheY subfamily	3	12	9
sll0040	pixI	positive phototaxis protein, homologous to chemotaxis protein CheW	3	14	2
sll0041	pixJ1	phytochrome-like photoreceptor protein for positive phototaxis; homologous to methyl-accepting chemotaxis protein	3	5	2
sll0042	pixJ2	methyl-accepting chemotaxis protein for positive phototaxis	3	5	10
sll0043	pixL	positive phototaxis protein, homologous to chemotaxis protein CheA, two-component hybrid histidine kinase	2	-1	10
sll0044		unknown protein	2	10	3
sll0045	spsA	sucrose phosphate synthase	NA	-1	7
sll0047	ycf12	hypothetical protein YCF12	1	8	6
sll0048		unknown protein	NA	-1	2
sll0051		hypothetical protein	1	-1	1
sll0053	accC	biotin carboxylase	NA	-1	4
sll0055		processing protease	NA	-1	10
sll0057	grpE	heat shock protein GrpE	NA	-1	9
sll0058	dnaK1	DnaK protein 1, heat shock protein 70, molecular chaperone	NA	-1	3
sll0060		hypothetical protein	NA	6	4
sll0062		hypothetical protein	NA	10	3
sll0063		hypothetical protein	NA	-1	3
sll0064		periplasmic protein, putative polar amino acid transport system substrate-binding protein	NA	-1	3
sll0065	ilvN	acetolactate synthase small subunit	NA	-1	9
sll0066		unknown protein	3	-1	2
sll0067		glutathione S-transferase	NA	11	2
sll0068		unknown protein	1	10	10
sll0069		hypothetical protein	NA	-1	10
sll0070	purU	phosphoribosylglycinamide formyltransferase	NA	-1	10
sll0071		hypothetical protein	NA	-1	4
sll0072		hypothetical protein	NA	-1	1
sll0078	thrS	threonyl-tRNA synthetase	NA	-1	9
sll0080	argC	N-acetyl-gamma-glutamyl-phosphate reductase	NA	-1	3
sll0082		hypothetical protein	NA	11	7
sll0083		phosphoheptose isomerase	1	-1	8
sll0084		putative phosphatase	3	-1	3
sll0085		unknown protein	NA	-1	10
sll0086		putative arsenical pump-driving ATPase	3	-1	10
sll0088		hypothetical protein	2	-1	9
sll0092		putative transposase [ISY391c: 2997600 - 2998989]	NA	-1	7
sll0094	hik37	two-component sensor histidine kinase	NA	-1	2
sll0095		hypothetical protein	3	6	10
sll0096		hypothetical protein	NA	-1	4
sll0098		hypothetical protein	NA	-1	1
sll0099	cbiE	precorrin-6y C5, 15-methyltransferase (decarboxylating)	NA	6	7
sll0100		N-acyl-L-amino acid amidohydrolase	NA	-1	10
sll0101		unknown protein	NA	-1	4
sll0102		hypothetical protein	NA	6	4
sll0103		hypothetical protein	NA	-1	9
sll0107		KHG/KDPG aldolase	NA	-1	7
sll0108	amt1	ammonium/methylammonium permease	1	-1	8
sll0109	aroH	chorismate mutase	NA	5	5
sll0135		putative 5'-methylthioadenosine phosphorylase	NA	-1	3
sll0136		aminopeptidase P	NA	-1	3
sll0140		unknown protein	NA	NA	7
sll0141		hypothetical protein	NA	-1	10
sll0142		probable cation efflux system protein	NA	-1	10
sll0144	pyrH	uridine monophosphate kinase	1	-1	9
sll0145	frr	ribosome releasing factor	1	6	9
sll0146	natC	Integral membrane protein of the ABC-type, Nat permease for neutral amino acids	NA	-1	3
sll0147		hypothetical protein	NA	8	4
sll0148		hypothetical protein	NA	-1	1
sll0149		hypothetical protein	NA	10	3
sll0154		hypothetical protein	NA	1	9
sll0156		unknown protein	NA	11	2
sll0157		hypothetical protein	3	-1	7
sll0158	glgB	1,4-alpha-glucan branching enzyme	1	-1	3
sll0160		hypothetical protein	1	-1	3
sll0161		putative transposase [ISY523p: 2328180 - 2329050]	NA	-1	4
sll0162		hypothetical protein	NA	10	4
sll0163		WD-repeat protein	1	6	10
sll0166	cobA/hemD	a fusion protein between uroporphyrinogen-III C-methyltransferase (CobA/CorA) and uroporphyrinogen-III synthase (HemD)	NA	8	7
sll0167		unknown protein	NA	-1	3
sll0168		hypothetical protein	NA	-1	3
sll0169		cell division protein Ftn2 homolog	2	-1	9
sll0170	dnaK2	DnaK protein 2, heat shock protein 70, molecular chaperone	3	-1	2
sll0171		probable aminomethyltransferase	NA	-1	4
sll0172		periplasmic protein, function unknown	NA	13	3
sll0173	vgb	virginiamycin B hydrolase, periplasmic protein	NA	-1	8
sll0174		hypothetical protein	NA	-1	3
sll0175		hypothetical protein	NA	8	10
sll0176		hypothetical protein	NA	13	3
sll0177		hypothetical protein	NA	-1	4
sll0178		hypothetical protein	NA	-1	5
sll0179	gltX	glutamyl-tRNA synthetase	NA	-1	10
sll0180		hypothetical protein	1	-1	9
sll0181		unknown protein	2	-1	5
sll0182		ABC transporter ATP-binding protein	NA	-1	10
sll0183		hypothetical protein	1	10	3
sll0184	sigC	group2 RNA polymerase sigma factor SigC	NA	-1	2
sll0185		hypothetical protein	NA	-1	8
sll0188		unknown protein	NA	-1	8
sll0189		hypothetical protein	3	10	3
sll0191		unknown protein	NA	13	5
sll0192		hypothetical protein	NA	-1	7
sll0194	ycf43	putative sec-independent protein translocase	1	13	3
sll0195		probable ATP-dependent protease	1	-1	3
sll0198		hypothetical protein	NA	5	4
sll0199	petE	plastocyanin	2	13	9
sll0200		putative transposase [ISY100s: 2524547 - 2525492]	NA	9	11
sll0201		putative transposase [ISY100s: 2524547 - 2525492]	NA	7	11
sll0202		glucose inhibited division protein	1	11	4
sll0204		glucose inhibited division protein	NA	-1	10
sll0205		hypothetical protein	NA	-1	1
sll0207	rfbA	glucose-1-phosphate thymidylyltransferase	1	2	4
sll0208		hypothetical protein	1	-1	9
sll0209		hypothetical protein	1	-1	3
sll0210		bacitracin resistance protein	NA	10	4
sll0216		hypothetical protein	NA	-1	4
sll0217		flavoprotein	1	-1	1
sll0218		hypothetical protein	NA	-1	1
sll0219		flavoprotein	NA	-1	1
sll0220	glmS	L-glutamine:D-fructose-6-P amidotransferase	1	13	3
sll0221		bacterioferritin comigratory protein	NA	-1	3
sll0222		putative purple acid phosphatase	1	-1	8
sll0223	ndhB	NADH dehydrogenase subunit 2	1	-1	1
sll0224		amino-acid ABC transporter binding protein	1	-1	1
sll0225		unknown protein	NA	-1	4
sll0226	ycf4	photosystem I assembly related protein	1	-1	8
sll0227	ppiB	peptidyl-prolyl cis-trans isomerase B, periplasmic protein	1	6	3
sll0228	speB1	arginase	1	-1	3
sll0230		hypothetical protein	1	6	3
sll0236		unknown protein	1	-1	4
sll0237		unknown protein	NA	-1	4
sll0238		unknown protein	NA	-1	7
sll0240		ABC transporter ATP-binding protein	NA	-1	7
sll0241		unknown protein	NA	12	10
sll0242		unknown protein	NA	-1	2
sll0243		unknown protein	NA	-1	10
sll0244		UDP-glucose 4-epimerase	NA	10	7
sll0245		probable GTP binding protein	NA	-1	9
sll0247	isiA	iron-stress chlorophyll-binding protein, homologous to psbC (CP43)	2	8	7
sll0248	isiB	flavodoxin	2	11	7
sll0249		hypothetical protein	2	-1	4
sll0250		pantothenate metabolism flavoprotein	NA	-1	10
sll0252		unknown protein	NA	-1	3
sll0253		hypothetical protein	NA	-1	2
sll0254		probable phytoene dehydrogenase Rieske iron-sulfur component	NA	-1	2
sll0257		hypothetical protein	NA	-1	10
sll0258	psbV	cytochrome c550	1	-1	6
sll0260		hypothetical protein	NA	6	9
sll0261		hypothetical protein	NA	-1	7
sll0262	desD	acyl-lipid desaturase (delta 6)	1	-1	3
sll0263		unknown protein	1	8	7
sll0264		probable dioxygenase Rieske iron-sulfur component	NA	7	1
sll0265		unknown protein	NA	-1	4
sll0266		unknown protein	NA	14	4
sll0267		unknown protein	NA	-1	10
sll0268		hypothetical protein	1	-1	3
sll0269		hypothetical protein	NA	-1	10
sll0270		primosomal protein N'	NA	-1	4
sll0271		N utilization substance protein B homolog	NA	-1	10
sll0272		hypothetical protein	1	-1	3
sll0273	nhaS2	Na+/H+ antiporter	NA	5	3
sll0274		hypothetical protein	NA	10	9
sll0280		unknown protein	NA	-1	7
sll0281		unknown protein	NA	5	10
sll0282		unknown protein	NA	-1	7
sll0283		hypothetical protein	NA	11	1
sll0284		hypothetical protein	NA	-1	4
sll0286	ycf52	hypothetical protein YCF52	NA	-1	5
sll0288	minC	septum site-determining protein MinC	NA	-1	4
sll0289	minD	septum site-determining protein MinD	NA	6	3
sll0290	ppk	polyphosphate kinase	NA	-1	4
sll0293		unknown protein	1	10	3
sll0294		hypothetical protein	NA	-1	3
sll0295		hypothetical protein	3	11	7
sll0296		hypothetical protein	1	-1	3
sll0297		hypothetical protein	NA	-1	8
sll0298		hypothetical protein	NA	-1	8
sll0300	ribC	riboflavin synthase alpha chain	NA	-1	10
sll0301		hypothetical protein	NA	-1	3
sll0306	sigB	RNA polymerase group 2 sigma factor	3	10	2
sll0309		unknown protein	3	4	4
sll0310		hypothetical protein	NA	-1	7
sll0312		probable oligopeptides ABC transporter permease protein	NA	-1	4
sll0314		periplasmic protein, function unknown	1	5	3
sll0315		putative transposase [ISY203i: 2443391 - 2443924, join 2444874 - 2445513]	NA	-1	5
sll0317		putative transposase [ISY203i: 2443391 - 2443924, join 2444874 - 2445513]	NA	4	5
sll0318		hypothetical protein	1	-1	5
sll0319		periplasmic protein, function unknown	1	-1	1
sll0320		probable ribonuclease D	1	4	1
sll0321		unknown protein	1	-1	4
sll0322	hypF	putative hydrogenase expression/formation protein HypF	2	6	7
sll0325		hypothetical protein	NA	-1	4
sll0327		unknown protein	NA	3	8
sll0328		unknown protein	NA	-1	3
sll0329		6-phosphogluconate dehydrogenase	1	-1	8
sll0330		sepiapterine reductase	2	-1	7
sll0335		hypothetical protein	2	10	3
sll0336	accD	acetyl-CoA carboxylase beta subunit	1	13	3
sll0337	phoR	phosphate sensor, two-component sensor histidine kinase	NA	8	3
sll0350		hypothetical protein	NA	8	5
sll0354		hypothetical protein	NA	-1	3
sll0355		hypothetical protein	2	8	4
sll0356	trpF	N-(5'-phosphoribosyl)anthranilate isomerase	NA	-1	7
sll0359		hypothetical protein	3	-1	1
sll0360		hypothetical protein	3	-1	4
sll0361		hypothetical protein	3	-1	10
sll0362	alaS	alanyl-tRNA synthetase	NA	-1	3
sll0364		hypothetical protein	3	-1	7
sll0368		uracil phosphoribosyltransferase	1	-1	10
sll0369		unknown protein	NA	3	4
sll0370	pyrA	carbamoyl-phosphate synthase, pyrimidine-specific, large chain	1	-1	3
sll0371		unknown protein	NA	-1	5
sll0372		hypothetical protein	1	-1	3
sll0373	proA	gamma-glutamyl phosphate reductase	1	-1	3
sll0374	urtE	urea transport system ATP-binding protein	NA	10	8
sll0375		unknown protein	NA	NA	9
sll0376		unknown protein	NA	6	2
sll0377		transcription-repair coupling factor	NA	6	4
sll0378	cobA	uroporphyrin-III C-methyltransferase	NA	6	3
sll0379		acyl-[acyl-carrier-protein]--UDP-N-acetylglucosamine o-acyltransferase	2	-1	10
sll0380		probable glycosyltransferase	NA	8	4
sll0381		hypothetical protein	3	-1	8
sll0382		hypothetical protein	2	11	9
sll0383		cobalamin biosynthesis protein M	3	13	5
sll0384		unknown protein	3	10	4
sll0385		ATP-binding protein of ABC transporter	3	-1	10
sll0394		unknown protein	NA	-1	10
sll0395		phosphoglycerate mutase	NA	-1	3
sll0396		two-component response regulator OmpR subfamily	NA	12	3
sll0397		hypothetical protein	NA	10	4
sll0398		deoxyguanosinetriphosphate triphosphohydrolase	3	-1	7
sll0400		hypothetical protein	NA	-1	5
sll0401		citrate synthase	NA	-1	9
sll0402	aspC	aspartate aminotransferase	NA	8	8
sll0403		unknown protein	NA	-1	7
sll0404	glcD	glycolate oxidase subunit GlcD	NA	-1	10
sll0405		unknown protein	NA	-1	1
sll0406		unknown protein	NA	3	4
sll0408		peptidyl-prolyl cis-trans isomerase	1	-1	8
sll0409		similar to O-succinylbenzoate-CoA synthase	NA	-1	4
sll0410		hypothetical protein	NA	-1	3
sll0412		hypothetical protein	2	2	4
sll0413		hypothetical protein	2	-1	3
sll0414		hypothetical protein	NA	-1	10
sll0415		ATP-binding protein of ABC transporter	NA	-1	3
sll0416	groEL-2	60 kDa chaperonin 2, GroEL2, molecular chaperone	3	-1	8
sll0418		2-methyl-6-phytylbenzoquinone methyltransferase	NA	-1	3
sll0419		unknown protein	NA	13	3
sll0420	ureB	urease beta subunit	NA	8	8
sll0421	purB	adenylosuccinate lyase	1	-1	3
sll0422		asparaginase	NA	-1	3
sll0423		hypothetical protein	NA	-1	3
sll0424		hypothetical protein	NA	6	4
sll0426		unknown protein	1	11	9
sll0427	psbO	photosystem II manganese-stabilizing polypeptide	1	10	6
sll0428		unknown protein	2	-1	7
sll0430	htpG	HtpG, heat shock protein 90, molecular chaperone	3	-1	2
sll0431		putative transposase [ISY100h: 3512289 - 3513235]	NA	7	11
sll0436		hypothetical protein	NA	-1	10
sll0441		unknown protein	2	-1	5
sll0442		hypothetical protein	NA	8	4
sll0443		unknown protein	NA	-1	10
sll0444		unknown protein	NA	-1	3
sll0445		unknown protein	2	-1	3
sll0446		unknown protein	NA	-1	3
sll0447		unknown protein	NA	-1	4
sll0448		unknown protein	NA	-1	5
sll0449		unknown protein	NA	-1	7
sll0450	norB	cytochrome b subunit of nitric oxide reductase	NA	-1	2
sll0451		hypothetical protein	NA	-1	2
sll0454	pheS	phenylalanyl-tRNA synthetase alpha chain	3	-1	3
sll0455	thrA	homoserine dehydrogenase	1	-1	1
sll0456		hypothetical protein	NA	-1	4
sll0459	uvrB	excinuclease ABC subunit B	NA	-1	4
sll0461	proA	gamma-glutamyl phosphate reductase	3	-1	1
sll0462		hypothetical protein	3	-1	4
sll0467		S-adenosylmethionine:tRNA ribosyltransferase-isomerase	NA	-1	4
sll0469		ribose-phosphate pyrophosphokinase	1	13	8
sll0470		hypothetical protein	2	-1	9
sll0471		hypothetical protein	2	-1	4
sll0473		unknown protein	3	-1	10
sll0474	hik28	two-component hybrid sensor and regulator	NA	6	7
sll0477		putative biopolymer transport ExbB-like protein	NA	3	4
sll0478		unknown protein	NA	-1	7
sll0479		unknown protein	NA	-1	7
sll0480		probable aminotransferase	1	-1	3
sll0481		unknown protein	NA	-1	9
sll0482		unknown protein	NA	-1	3
sll0484		ATP-binding protein of ABC transporter	NA	-1	10
sll0485		two-component response regulator NarL subfamily	NA	-1	4
sll0486	kaiB3	circadian clock protein KaiB homolog	NA	5	4
sll0487		hypothetical protein	1	-1	4
sll0488		hypothetical protein	NA	8	10
sll0489		ATP-binding protein of ABC transporter	NA	-1	10
sll0493		hypothetical protein	NA	-1	3
sll0494		unknown protein	2	-1	7
sll0495	asnS	asparaginyl-tRNA synthetase	NA	12	10
sll0496		hypothetical protein	NA	-1	5
sll0497		hypothetical protein	NA	-1	10
sll0498		hypothetical protein	NA	5	10
sll0499		hypothetical protein	NA	-1	7
sll0501		probable glycosyltransferase	NA	-1	4
sll0502	argS	arginyl-tRNA-synthetase	NA	6	4
sll0503		hypothetical protein	NA	6	7
sll0504	lysA	diaminopimelate decarboxylase	NA	-1	3
sll0505		hypothetical protein	NA	1	1
sll0506		undecaprenyl pyrophosphate synthetase	NA	-1	10
sll0507		probable cation transporter	2	-1	3
sll0508		unknown protein	3	1	4
sll0509		similar to 5',5'''-P-1,P-4-tetraphosphate phosphorylase II	NA	10	7
sll0513		hypothetical protein	1	-1	5
sll0514		hypothetical protein	2	8	3
sll0517	rbp1	putative RNA binding protein	2	-1	8
sll0518		unknown protein	1	-1	3
sll0519	ndhA	NADH dehydrogenase subunit 1	1	-1	8
sll0520	ndhI	NADH dehydrogenase subunit NdhI	1	-1	1
sll0521	ndhG	NADH dehydrogenase subunit 6	1	14	1
sll0522	ndhE	NADH dehydrogenase subunit 4L	1	-1	1
sll0524		hypothetical protein	1	12	1
sll0525		hypothetical protein	NA	-1	3
sll0528		hypothetical protein	3	-1	2
sll0529		hypothetical protein	2	13	9
sll0532		hypothetical protein	NA	NA	7
sll0533		trigger factor	2	-1	9
sll0534	clpP2	ATP-dependent Clp protease proteolytic subunit 2	NA	11	8
sll0535	clpX	ATP-dependent Clp protease ATPase subunit	NA	-1	3
sll0536		probable potassium channel protein	3	13	8
sll0537	amt3	ammonium/methylammonium permease	3	4	3
sll0539		unknown protein	NA	-1	2
sll0540		phosphate-binding protein PstS homolog	NA	-1	4
sll0541	desC	acyl-lipid desaturase (delta 9)	1	6	8
sll0542		acetyl-coenzyme A synthetase	1	-1	1
sll0543		hypothetical protein	1	13	1
sll0544		hypothetical protein	3	10	3
sll0545		hypothetical protein	NA	-1	4
sll0546		probable translation initiation factor	NA	8	9
sll0547		unknown protein	NA	-1	1
sll0549		hypothetical protein	2	11	9
sll0550		flavoprotein	1	-1	1
sll0552		unknown protein	NA	6	4
sll0553		hypothetical protein	NA	-1	4
sll0554	ftrC	ferredoxin-thioredoxin reductase, catalytic chain	NA	-1	8
sll0555		methionine aminopeptidase	2	-1	5
sll0556		Na+/H+ antiporter	3	10	3
sll0558	ycf53	hypothetical protein YCF53	NA	-1	1
sll0563		unknown protein	2	12	4
sll0564		hypothetical protein	1	-1	3
sll0565		hypothetical protein	NA	-1	10
sll0567	fur	ferric uptake regulation protein	NA	-1	8
sll0569	recA	RecA gene product	NA	3	2
sll0572		hypothetical protein	2	4	2
sll0573		carbamate kinase	NA	-1	2
sll0574		probable permease protein of lipopolysaccharide ABC transporter	NA	-1	5
sll0575		probable lipopolysaccharide ABC transporter ATP binding subunit	NA	6	10
sll0576		putative sugar-nucleotide epimerase/dehydratease	1	-1	3
sll0577		hypothetical protein	NA	-1	9
sll0578	purK	phosphoribosylaminoimidazole carboxylase ATPase subunit	NA	10	4
sll0584	ycf36	hypothetical protein YCF36	NA	4	1
sll0585		hypothetical protein	NA	3	10
sll0586		hypothetical protein	NA	-1	10
sll0587		pyruvate kinase	NA	-1	10
sll0588		unknown protein	1	-1	1
sll0590		unknown protein	NA	-1	4
sll0593		glucokinase	NA	5	4
sll0594		transcriptional regulator	NA	-1	10
sll0595		unknown protein	NA	12	10
sll0596		hypothetical protein	NA	-1	10
sll0597		hypothetical protein	NA	-1	3
sll0601		nitrilase homolog	NA	8	1
sll0602		hypothetical protein	NA	-1	4
sll0603	menD	menaquinone biosynthesis protein MenD	NA	-1	7
sll0606		hypothetical protein	NA	-1	7
sll0608	ycf49	hypothetical protein YCF49	NA	-1	3
sll0609		hypothetical protein	NA	5	4
sll0611		hypothetical protein	NA	-1	2
sll0613	ruvB	Holliday junction DNA helicase RuvB	NA	-1	7
sll0614		unknown protein	NA	12	4
sll0615		hypothetical protein	NA	6	3
sll0616	secA	preprotein translocase SecA subunit	NA	-1	9
sll0617	vipp1	plasma membrane protein essential for thylakoid formation	1	-1	8
sll0621	ccdA	putative c-type cytochrome biogenesis protein CcdA	NA	8	3
sll0622	nadA	quinolinate synthetase	2	-1	4
sll0623		unknown protein	1	-1	3
sll0624		unknown protein	NA	3	3
sll0625		unknown protein	1	-1	3
sll0626		putative neutral invertase	1	-1	4
sll0629	psaK2	alternative photosystem I reaction center subunit X	NA	-1	9
sll0630		unknown protein	NA	-1	6
sll0631	nadB	L-aspartate oxidase	NA	-1	7
sll0634	btpA	photosystem I biogenesis protein BtpA	2	-1	3
sll0635	thiE	probable thiamine-phosphate pyrophosphorylase	2	-1	3
sll0638		periplasmic protein, function unknown	NA	-1	4
sll0639		hypothetical protein	NA	13	2
sll0640		probable sodium/sulfate symporter	NA	-1	10
sll0641		unknown protein	NA	14	4
sll0643	ureG	urease accessory protein G	1	12	3
sll0644		probable esterase	NA	-1	7
sll0645		unknown protein	NA	-1	3
sll0646	cya2	guanylyl cyclase	NA	10	4
sll0647		unknown protein	NA	-1	4
sll0648		probable glycosyltransferase	NA	-1	3
sll0649		two-component response regulator OmpR subfamily	NA	13	5
sll0650		putative transposase [ISY100j: 421739 - 422684]	NA	9	5
sll0651		putative transposase [ISY100j: 421739 - 422684]	NA	7	5
sll0654		alkaline phosphatase	NA	-1	7
sll0656		unknown protein	NA	-1	7
sll0657		phospho-N-acetylmuramoyl-pentapeptide-transferase	NA	6	3
sll0658		hypothetical protein	NA	13	5
sll0659		hypothetical protein	NA	-1	10
sll0660	pdxA	pyridoxal phosphate biosynthetic protein PdxA	NA	-1	7
sll0661	ycf35	hypothetical protein YCF35	1	-1	6
sll0662		4Fe-4S type iron-sulfur protein	1	-1	9
sll0664		unknown protein	NA	8	4
sll0665		putative transposase [ISY523r: 3109761 - 3110626]	NA	1	9
sll0666		putative transposase [ISY523r: 3109761 - 3110626]	NA	-1	3
sll0667		putative transposase [ISY352e: 2921301 - 2921595, join 3108631 - 3109754]	NA	-1	2
sll0668		putative transposase [ISY352e: 2921301 - 2921595, join 3108631 - 3109754]	3	8	5
sll0669		unknown protein	NA	11	7
sll0670		hypothetical protein	NA	-1	7
sll0671		probable cation transporter	NA	-1	7
sll0672	pacL	cation-transporting p-type ATPase PacL	NA	-1	4
sll0676		hypothetical protein	NA	-1	4
sll0677		putative transposase [ISY523h: 3093889 - 3094759]	NA	-1	11
sll0678		hypothetical protein	NA	11	7
sll0679		periplasmic phosphate-binding protein of ABC transporter	NA	5	7
sll0680		phosphate-binding periplasmic protein precursor (PBP)	1	-1	3
sll0681		phosphate transport system permease protein PstC homolog	1	10	10
sll0682		phosphate transport system permease protein PstA homolog	1	-1	1
sll0683		phosphate transport ATP-binding protein PstB homolog	NA	-1	4
sll0684		phosphate transport ATP-binding protein PstB homolog	1	-1	10
sll0685		hypothetical protein	NA	-1	2
sll0686		probable cytochrome c-type biogenesis protein	NA	6	2
sll0687	sigI	RNA polymerase ECF-type (group 3) sigma factor	2	5	7
sll0688		unknown protein	2	-1	7
sll0689	nhaS3	Na+/H+ antiporter	NA	-1	8
sll0690		probable transcription regulator	NA	8	4
sll0691		hypothetical protein	NA	-1	3
sll0696		hypothetical protein	NA	-1	7
sll0698	dspA	drug sensory protein A, low temperature sensor, two-component sensor histidine kinase	NA	-1	5
sll0699		putative transposase [ISY100i: 123475 - 124420]	NA	9	5
sll0700		putative transposase [ISY100i: 123475 - 124420]	NA	7	5
sll0702		unknown protein	NA	6	4
sll0703		unknown protein	NA	6	7
sll0704	nifS	cysteine desulfurase	2	-1	2
sll0708		dimethyladenosine transferase	NA	-1	4
sll0709		putative endonuclease	NA	-1	5
sll0710		unknown protein	NA	-1	5
sll0711		isopentenyl monophosphate kinase	NA	-1	4
sll0712	cysM	cysteine synthase	NA	-1	10
sll0716		leader peptidase I (signal peptidase I)	NA	11	10
sll0720		RTX toxin activating protein homolog	NA	-1	7
sll0721		unknown protein	NA	-1	4
sll0722		unknown protein	NA	-1	10
sll0723		unknown protein	2	-1	4
sll0726		phosphoglucomutase	1	-1	3
sll0727		hypothetical protein	NA	-1	7
sll0728	accA	acetyl-CoA carboxylase alpha subunit	NA	11	3
sll0729		probable DNA methyltransferase	NA	12	2
sll0732		hypothetical protein	NA	10	7
sll0733		unknown protein	NA	-1	4
sll0735		hypothetical protein	1	-1	3
sll0736		hypothetical protein	NA	7	3
sll0737		hypothetical protein	NA	-1	4
sll0738		molybdate-binding periplasmic protein	NA	-1	7
sll0739		ATP-binding protein of molybdate ABC transporter	NA	8	7
sll0740		hypothetical protein	NA	-1	4
sll0741		pyruvate flavodoxin oxidoreductase	NA	6	2
sll0742		hypothetical protein	NA	-1	2
sll0743		hypothetical protein	NA	-1	1
sll0744		hypothetical protein	NA	6	1
sll0745		phosphofructokinase	NA	-1	10
sll0749		hypothetical protein	1	12	2
sll0750	hik8	two-component sensor histidine kinase, KaiC-interacting protein, involved in circadian rhythm	NA	-1	4
sll0751	ycf22	hypothetical protein YCF22	NA	-1	5
sll0752		hypothetical protein	NA	-1	4
sll0753	folD	FolD bifunctional protein	NA	8	3
sll0754		ribosome binding factor A	NA	-1	3
sll0755	tpx	thioredoxin peroxidase	NA	11	3
sll0756		unknown protein	NA	-1	3
sll0757	purF	amidophosphoribosyltransferase	2	-1	9
sll0759		ABC transporter ATP-binding protein	NA	-1	10
sll0760	ycf38	hypothetical protein YCF38	1	-1	3
sll0761		unknown protein	1	-1	9
sll0762		unknown protein	NA	-1	9
sll0763		hypothetical protein	NA	-1	3
sll0764	urtD	urea transport system ATP-binding protein	NA	-1	3
sll0765		hypothetical protein	NA	10	9
sll0766	radC	DNA repair protein RadC	NA	11	9
sll0767	rpl20	50S ribosomal protein L20	2	11	8
sll0771	glcP	glucose transport protein	1	-1	1
sll0772		probable porin; major outer membrane protein	1	-1	4
sll0775		unknown protein	NA	-1	1
sll0776	spkD	serine/threonine kinase	NA	-1	10
sll0777		putative carboxypeptidase	NA	-1	1
sll0778		ABC transporter, ATP-binding protein	NA	6	7
sll0779		unknown protein	NA	14	4
sll0780		unknown protein	NA	-1	4
sll0781		hypothetical protein	NA	10	9
sll0782		transcriptional regulator	NA	-1	4
sll0783		unknown protein	NA	-1	8
sll0784	merR	nitrilase	NA	-1	3
sll0785		unknown protein	NA	-1	3
sll0786		unknown protein	NA	11	8
sll0787		hypothetical protein	NA	-1	3
sll0788		hypothetical protein	3	-1	2
sll0789		two-component response regulator OmpR subfamily	3	6	10
sll0790	hik31	two-component sensor histidine kinase	3	10	10
sll0792	ziaR	Zinc-responsive repressor ZiaR	NA	-1	3
sll0793		hypothetical protein	NA	-1	10
sll0794	corR	cobalt-dependent transcriptional regulator	NA	-1	1
sll0797	nrsR	redox-responsive and/or Ni(II)-responsive regulator, two-component response regulator OmpR subfamily	NA	-1	7
sll0798	nrsS	Ni(II)-sensor and/or redox sensor, two-component sensor histidine kinase	NA	-1	7
sll0800		hypothetical protein	NA	-1	9
sll0802		hypothetical protein	NA	8	10
sll0803		hypothetical protein	NA	11	3
sll0804		hypothetical protein	NA	-1	2
sll0807	rpe	pentose-5-phosphate-3-epimerase	1	12	8
sll0808		putative transposase [ISY508a: 1710788 - 1711753]	NA	-1	3
sll0809		hypothetical protein	NA	-1	4
sll0810		unknown protein	NA	-1	3
sll0811		unknown protein	NA	-1	4
sll0812		hypothetical protein	NA	12	4
sll0813	ctaC	cytochrome c oxidase subunit II	NA	-1	3
sll0814		hypothetical protein	NA	-1	8
sll0815		unknown protein	NA	-1	3
sll0816		probable oxidoreductase	NA	5	3
sll0817		tRNA delta-2-isopentenylpyrophosphate (IPP) transferase	NA	-1	10
sll0818		tetrapyrrole methylase family protein	NA	11	1
sll0819	psaF	photosystem I reaction center subunit III precursor (PSI-F), plastocyanin (cyt c553) docking protein	1	10	6
sll0821	cph2	phytochrome-like protein	NA	-1	1
sll0822		hypothetical protein	NA	13	8
sll0823		probable succinate dehydrogenase iron-sulfur protein	1	-1	3
sll0825		polyA polymerase	2	11	4
sll0827		hypothetical protein	NA	12	4
sll0828		putative amidase	3	-1	4
sll0829		probable methyltransferase	NA	12	3
sll0830	fus	elongation factor EF-G	NA	6	2
sll0832		hypothetical protein	NA	10	10
sll0833		probable oligopeptides ABC transporter permease protein	NA	13	4
sll0834		low affinity sulfate transporter	NA	-1	6
sll0837		periplasmic protein, function unknown	NA	-1	3
sll0838	pyrF	orotidine 5' monophosphate decarboxylase	NA	-1	3
sll0839		hypothetical protein	NA	-1	3
sll0842		neopullulanase	3	-1	4
sll0843		unknown protein	3	11	2
sll0844		tRNA (5-methylaminomethyl-2-thiouridylate)-methyltransferase	3	1	4
sll0846		hypothetical protein	3	-1	2
sll0847		unknown protein	NA	-1	6
sll0848	dnaA	chromosomal replication initiator protein DnaA	3	-1	7
sll0849	psbD	photosystem II reaction center D2 protein	NA	-1	6
sll0851	psbC	photosystem II CP43 protein	NA	-1	6
sll0853		hypothetical protein	NA	-1	10
sll0854		hypothetical protein	NA	-1	3
sll0855		putative channel transporter	NA	-1	3
sll0856	sigH	RNA polymerase ECF-type (group 3) sigma-E factor	3	5	2
sll0857		unknown protein	NA	-1	2
sll0858		hypothetical protein	2	6	2
sll0860		hypothetical protein	NA	12	1
sll0861		hypothetical protein	NA	-1	4
sll0862		hypothetical protein	NA	-1	5
sll0863		hypothetical protein	NA	-1	7
sll0864		hypothetical protein	NA	10	7
sll0865	uvrC	excinuclease ABC subunit C	NA	6	10
sll0867		hypothetical protein	1	-1	4
sll0868		lipoic acid synthetase	NA	6	4
sll0869	aat	Leu/Phe-tRNA-protein transferase	NA	-1	7
sll0871		hypothetical protein	NA	10	1
sll0872		unknown protein	NA	11	1
sll0873		carboxynorspermidine decarboxylase	NA	10	4
sll0875		hypothetical protein	NA	-1	4
sll0876	ruvA	Holliday junction DNA helicase RuvA	NA	-1	10
sll0877		hypothetical protein	3	-1	9
sll0886		hypothetical protein	NA	5	3
sll0887		putative modulator of DNA gyrase; PmbA homolog	NA	11	9
sll0888		hypothetical protein	NA	6	3
sll0891		malate dehydrogenase	1	-1	2
sll0892	panD	aspartate 1-decarboxylase	NA	10	2
sll0895		CysQ protein homolog	NA	8	10
sll0896	ruvC	Holliday juction resolvase RuvC	NA	11	4
sll0897	dnaJ	DnaJ protein, heat shock protein 40, molecular chaperone	2	-1	3
sll0898		hypothetical protein	2	-1	3
sll0899		UDP-N-acetylglucosamine pyrophosphorylase	NA	-1	10
sll0900	hisG	ATP phosphoribosyltransferase	NA	2	3
sll0901	purE	phosphoribosylaminoimidazole carboxylase	NA	10	3
sll0902	argF	ornithine carbamoyltransferase	NA	-1	3
sll0905		hypothetical protein	2	-1	2
sll0909		unknown protein	NA	-1	5
sll0910		unknown protein	NA	11	5
sll0911		unknown protein	NA	-1	5
sll0912		ABC transporter ATP binding protein	NA	-1	10
sll0913		hypothetical protein	NA	11	4
sll0914		unknown protein	NA	14	7
sll0915		periplasmic protease	1	-1	10
sll0916	cobH	precorrin isomerase, precorrin-8X methylmutase	NA	-1	7
sll0920	ppc	phosphoenolpyruvate carboxylase	1	8	8
sll0921		two-component response regulator NarL subfamily	NA	2	8
sll0922		unknown protein	NA	1	7
sll0923		unknown protein	NA	12	3
sll0924		hypothetical protein	2	-1	4
sll0925		hypothetical protein	NA	-1	9
sll0926		hypothetical protein	NA	6	1
sll0927		S-adenosylmethionine synthetase	1	10	8
sll0928	apcD	allophycocyanin-B	1	14	6
sll0930		unknown protein	NA	-1	5
sll0931		hypothetical protein	NA	13	10
sll0932		hypothetical protein	NA	-1	3
sll0933		hypothetical protein	NA	11	8
sll0934	ccmA	carboxysome formation protein CcmA	NA	-1	8
sll0936		putative oxidoreductase	NA	-1	4
sll0938		aspartate transaminase	3	12	4
sll0939		hypothetical protein	3	5	4
sll0943		unknown protein	NA	-1	10
sll0944		hypothetical protein	2	4	9
sll0945	glgA	glycogen synthase	1	-1	9
sll0947	lrtA	light repressed protein A homolog	1	-1	2
sll0980		unknown protein	NA	-1	2
sll0981		unknown protein	NA	-1	10
sll0982		unknown protein	2	3	8
sll0983		hypothetical protein	NA	12	3
sll0984		hypothetical protein	NA	-1	4
sll0985		unknown protein	NA	10	4
sll0986		putative transposase [ISY120f(partial copy): 664387 - 664775]	NA	-1	3
sll0990		glutathione-dependent formaldehyde dehydrogenase	NA	-1	1
sll0992		putative esterase	2	-1	9
sll0993		potassium channel	NA	3	4
sll0994		hypothetical protein	NA	-1	4
sll0995		hypothetical protein	1	-1	3
sll0996		hypothetical protein	NA	11	10
sll0997		hypothetical protein	NA	-1	9
sll0998	ycf30	LysR family transcriptional regulator	1	6	1
sll1001		ATP-binding protein of ABC transporter	NA	-1	3
sll1002	ycf22	hypothetical protein YCF22	NA	12	10
sll1003	hik13	two-component sensor histidine kinase	NA	-1	4
sll1004		hypothetical protein	NA	-1	10
sll1005		MazG protein homolog	NA	6	4
sll1006		unknown protein	NA	-1	7
sll1009		unknown protein	NA	-1	1
sll1011		hypothetical protein	1	10	10
sll1017	amt2	ammonium/methylammonium permease	NA	-1	8
sll1018	pyrC	dihydroorotase	NA	-1	4
sll1019		hydroxyacylglutathione hydrolase	2	-1	10
sll1020		probable glycosyltransferase	NA	-1	4
sll1021		hypothetical protein	1	-1	2
sll1022		hypothetical protein	3	10	2
sll1023		succinyl-CoA synthetase beta chain	2	-1	4
sll1024		hypothetical protein	3	-1	4
sll1025		hypothetical protein	2	-1	3
sll1027	gltD	NADH-dependent glutamate synthase small subunit	NA	-1	3
sll1028	ccmK2	carbon dioxide concentrating mechanism protein CcmK	NA	-1	6
sll1029	ccmK1	carbon dioxide concentrating mechanism protein CcmK	2	-1	6
sll1030	ccmL	carbon dioxide concentrating mechanism protein CcmL, putative carboxysome assembly protein	2	-1	1
sll1031	ccmM	carbon dioxide concentrating mechanism protein CcmM, putative carboxysome structural protein	2	-1	6
sll1032	ccmN	carbon dioxide concentrating mechanism protein CcmN, putative carboxysome assembly protein	2	10	6
sll1033		probable protein phosphatase	2	-1	10
sll1035		uracil phosphoribosyltransferase	1	-1	5
sll1036		hypothetical protein	NA	-1	4
sll1037		unknown protein	NA	8	4
sll1039		hypothetical protein	NA	-1	3
sll1040		unknown protein	NA	-1	10
sll1041	cysA	similar to sulfate transport ATP-binding protein CysA	NA	-1	4
sll1043		polyribonucleotide nucleotidyltransferase	1	-1	3
sll1045		mutator MutT protein	NA	13	7
sll1049		hypothetical protein	NA	-1	8
sll1051	cpcF	phycocyanin alpha-subunit phycocyanobilin lyase	NA	6	10
sll1052		hypothetical protein	NA	-1	10
sll1053		hypothetical protein	NA	-1	3
sll1054		hypothetical protein	NA	4	10
sll1056	purL	phosphoribosylformyl glycinamidine synthetase II	NA	-1	4
sll1057	trxM2	thioredoxin M	NA	-1	9
sll1058	dapB	dihydrodipicolinate reductase	2	12	1
sll1059		adenylate kinase	NA	-1	4
sll1060		hypothetical protein	NA	-1	10
sll1061		unknown protein	NA	-1	5
sll1062		unknown protein	NA	-1	5
sll1063		hypothetical protein	2	12	7
sll1064		hypothetical protein	NA	-1	7
sll1068		unknown protein	NA	5	4
sll1069		3-oxoacyl-[acyl-carrier-protein] synthase II	1	-1	8
sll1070		transketolase	1	-1	8
sll1071		hypothetical protein	1	-1	9
sll1072		hypothetical protein	2	-1	3
sll1074	leuS	leucyl-tRNA synthetase	1	6	4
sll1076	pacL	cation-transporting ATPase PacL	NA	10	4
sll1077	speB2	agmatinase	1	8	8
sll1078	hypA2	putative hydrogenase expression/formation protein HypA	NA	2	3
sll1079	hypB	putative hydrogenase expression/formation protein HypB	2	-1	3
sll1080		ABC transport system substrate-binding protein	NA	-1	8
sll1081		ABC transport system permease protein	NA	-1	3
sll1082		ABC transport system ATP-binding protein	NA	6	3
sll1084		hypothetical protein	NA	6	4
sll1085	glpD	glycerol-3-phosphate dehydrogenase	2	-1	7
sll1086		unknown protein	2	-1	2
sll1087		similar to sodium/glucose cotransporter	NA	3	2
sll1089		periplasmic protein, function unknown	NA	-1	9
sll1091	chlP	geranylgeranyl hydrogenase	1	-1	6
sll1092		hypothetical protein	1	3	5
sll1094		putative transposase	NA	-1	7
sll1095		hypothetical protein	3	-1	10
sll1096	rps12	30S ribosomal protein S12	3	4	8
sll1097	rps7	30S ribosomal protein S7	3	11	8
sll1098	fus	elongation factor EF-G	NA	-1	8
sll1099	tufA	elongation factor Tu	NA	5	8
sll1101	rps10	30S ribosomal protein S10	2	-1	8
sll1102	gtrA	integral membrane protein (small) of a TRAP-type permease that mediates sodium-dependent glutamate transport GtrA	NA	-1	4
sll1103	gtrB	integral membrane protein (large) of a TRAP-type permease that mediates sodium-dependent glutamate transport GtrB	NA	6	1
sll1104	gtrC	periplasmic substrate-binding protein of a TRAP-type permease that mediates sodium-dependent glutamate transport GtrC	NA	1	4
sll1106		hypothetical protein	2	12	8
sll1107		type IV pilus biogenesis protein PilI homolog	2	6	5
sll1108		stationary-phase survival protein SurE homolog	2	-1	4
sll1109		hypothetical protein	2	-1	5
sll1110	prfA	peptide chain release factor 1	2	-1	3
sll1112	aroQ	3-dehydroquinate dehydratase	NA	-1	3
sll1118		hypothetical protein	NA	5	3
sll1119		hypothetical protein	2	6	9
sll1120		chromosome segregation protein SMC1	NA	-1	7
sll1121		hypothetical protein	3	6	7
sll1123		hypothetical protein	3	-1	10
sll1124	plpA	two-component sensor histidine kinase, phytochrome-like protein	3	-1	4
sll1127	menB	1,4-dihydroxy-2-naphthoate synthase	2	6	10
sll1129		2-hydroxy-6-oxohepta-2,4-dienoate hydrolase	NA	10	10
sll1130		unknown protein	1	14	8
sll1131		unknown protein	NA	8	3
sll1132		unknown protein	NA	-1	3
sll1135		unknown protein	NA	-1	1
sll1138		hypothetical protein	NA	-1	10
sll1142		hypothetical protein	NA	-1	3
sll1143	pcrA	ATP-dependent helicase PcrA	NA	-1	3
sll1144		hypothetical protein	NA	5	4
sll1147		glutathione S-transferase	2	-1	10
sll1150		hypothetical protein	1	10	9
sll1151		unknown protein	NA	-1	4
sll1154		putative antibiotic efflux protein	2	-1	9
sll1155		hypothetical protein	NA	12	9
sll1156		putative transposase [ISY120b: 1385747 - 1386548]	NA	-1	9
sll1157		putative transposase [ISY120b: 1385747 - 1386548]	NA	-1	3
sll1158		hypothetical protein	NA	-1	10
sll1159		probable bacterioferritin comigratory protein	NA	-1	4
sll1160		hypothetical protein	NA	-1	4
sll1161		probable adenylate cyclase	NA	-1	4
sll1162		hypothetical protein	NA	-1	10
sll1163		unknown protein	NA	-1	10
sll1164		hypothetical protein	NA	6	7
sll1165		DNA mismatch repair protein	NA	12	7
sll1166		hypothetical protein	2	10	4
sll1167		unknown protein	2	-1	10
sll1169		hypothetical protein	NA	-1	7
sll1170		unknown protein	NA	-1	7
sll1172	thrC	threonine synthase	1	6	3
sll1173		hypothetical protein	NA	-1	7
sll1174		unknown protein	NA	-1	4
sll1178		probable carbamoyl transferase	NA	-1	4
sll1180		toxin secretion ABC transporter ATP-binding protein	1	-1	8
sll1181		similar to hemolysin secretion protein	1	-1	9
sll1182	petC3	cytochrome b6-f complex alternative iron-sulfur subunit (Rieske iron sulfur protein)	NA	2	8
sll1184	ho1	heme oxygenase	1	-1	6
sll1185	hemF	coproporphyrinogen III oxidase, aerobic (oxygen-dependent)	1	4	6
sll1186		hypothetical protein	NA	-1	1
sll1187		prolipoprotein diacylglyceryl transferase	NA	-1	1
sll1188		hypothetical protein	NA	-1	1
sll1189	glcE	glycolate oxidase subunit GlcE	NA	-1	4
sll1191		hypothetical protein	3	-1	9
sll1192		hypothetical protein	3	14	4
sll1193		hypothetical protein	2	-1	9
sll1194	psbU	photosystem II 12 kDa extrinsic protein	2	5	6
sll1196		phosphofructokinase	NA	-1	2
sll1198		tRNA (guanine-N1)-methyltransferase	NA	11	8
sll1200		hypothetical protein	NA	8	4
sll1201		hypothetical protein	3	-1	2
sll1202		iron(III) dicitrate-binding protein of ABC transporter, FecB homolog	NA	-1	7
sll1203		hypothetical protein	NA	5	7
sll1204		similar to macrolide efflux protein	NA	6	7
sll1205		transcriptional regulator	NA	-1	7
sll1206		ferric aerobactin receptor, FhuA homolog	NA	-1	7
sll1209	lig	DNA ligase	NA	-1	7
sll1212		GDP-mannose 4,6-dehydratase	1	-1	3
sll1213		GDP-fucose synthetase	1	-1	1
sll1214	ycf59	hypothetical protein YCF59	1	10	6
sll1217		unknown protein	NA	-1	10
sll1218	ycf39	hypothetical protein YCF39	NA	-1	3
sll1219		hypothetical protein	NA	-1	3
sll1220	hoxE	putative diaphorase subunit of the bidirectional hydrogenase	NA	7	3
sll1221	hoxF	diaphorase subunit of the bidirectional hydrogenase	NA	-1	1
sll1222		hypothetical protein	NA	-1	3
sll1223	hoxU	diaphorase subunit of the bidirectional hydrogenase	NA	11	3
sll1224	hoxY	hydrogenase subunit of the bidirectional hydrogenase	NA	10	3
sll1225		unknown protein	NA	-1	5
sll1226	hoxH	hydrogenase subunit of the bidirectional hydrogenase	1	5	10
sll1228	hik4	two-component hybrid sensor and regulator	NA	-1	7
sll1229	hik41	two-component hybrid sensor and regulator	NA	-1	10
sll1231		mannosyltransferase	NA	6	4
sll1232		hypothetical protein	NA	11	4
sll1233		hypothetical protein	NA	-1	4
sll1234		adenosylhomocysteinase	1	-1	8
sll1236		unknown protein	2	10	4
sll1237	hemK	N(5)-glutamine methyltransferase	NA	6	4
sll1239		unknown protein	NA	-1	5
sll1240		unknown protein	NA	-1	5
sll1241		unknown protein	NA	-1	5
sll1242		hypothetical protein	1	-1	3
sll1244	rpl9	50S ribosomal protein L9	2	12	8
sll1245	cytM	cytochrome cM	2	13	8
sll1247		hypothetical protein	NA	-1	2
sll1249	panC	pantothenate synthetase/cytidylate kinase	NA	-1	4
sll1250		hypothetical protein	NA	-1	4
sll1251		hypothetical protein	NA	-1	7
sll1252		hypothetical protein	NA	12	4
sll1253		similar to polyA polymerase	NA	-1	7
sll1254		hypothetical protein	NA	-1	1
sll1255		putative transposase [ISY203c: 1728942 - 1730115]	NA	-1	4
sll1256		putative transposase [ISY100p: 1725405 - 1726350]	NA	9	11
sll1257		putative transposase [ISY100p: 1725405 - 1726350]	NA	7	11
sll1258		dCTP deaminase	2	-1	5
sll1260	rps2	30S ribosomal protein S2	NA	-1	8
sll1261	tsf	elongation factor TS	NA	-1	8
sll1262		hypothetical protein	NA	-1	8
sll1263		cation efflux system protein	NA	-1	3
sll1265		unknown protein	3	-1	7
sll1267		unknown protein	1	-1	9
sll1268		unknown protein	NA	-1	2
sll1270	bgtB	periplasmic substrate-binding and integral membrane protein of the ABC-type Bgt permease for basic amino acids and glutamine BgtB	1	-1	8
sll1271		probable porin; major outer membrane protein	NA	6	8
sll1272		unknown protein	NA	-1	3
sll1273		unknown protein	NA	-1	8
sll1274		hypothetical protein	NA	-1	10
sll1275		pyruvate kinase 2	1	-1	5
sll1276		ATP-binding protein of ABC transporter	NA	-1	10
sll1277	recF	RecF protein	3	-1	10
sll1280		hypothetical protein	NA	-1	4
sll1281	psbZ	photosystem II PsbZ protein	NA	-1	6
sll1282	ribH	riboflavin synthase beta subunit	NA	-1	9
sll1283		similar to stage II sporulation protein D	1	-1	3
sll1284		esterase	1	-1	3
sll1285		hypothetical protein	NA	-1	4
sll1286		transcriptional regulator	NA	-1	9
sll1289		hypothetical protein	NA	-1	3
sll1290		probable ribonuclease II	NA	-1	4
sll1291		two-component response regulator PatA subfamily	NA	1	8
sll1292		two-component response regulator CheY subfamily	NA	5	8
sll1293		unknown protein	NA	-1	8
sll1294		methyl-accepting chemotaxis protein	1	-1	8
sll1296	hik39	two-component hybrid sensor and regulator	NA	10	8
sll1297		probable dioxygenase, Rieske iron-sulfur component	NA	8	3
sll1298		putative carboxymethylenebutenolidase	1	8	3
sll1299		acetate kinase	NA	-1	10
sll1300		putative methyltransferase	NA	3	4
sll1304		unknown protein	1	-1	5
sll1305		probable hydrolase	1	-1	1
sll1306		periplasmic protein, function unknown	1	13	1
sll1307		periplasmic protein, function unknown	1	-1	1
sll1308		probable oxidoreductase	NA	-1	4
sll1314		putative C4-dicarboxylase binding protein, periplasmic protein	1	14	10
sll1315		unknown protein	2	11	5
sll1316	petC1	cytochrome b6-f complex iron-sulfur subunit (Rieske iron sulfur protein)	1	10	8
sll1317	petA	apocytochrome f, component of cytochrome b6/f complex	1	11	6
sll1318		hypothetical protein	NA	-1	4
sll1319		hypothetical protein	NA	-1	4
sll1321		hypothetical protein	2	-1	8
sll1322	atpI	ATP synthase A chain of CF(0)	2	8	8
sll1323	atpG	ATP synthase subunit b' of CF(0)	2	-1	8
sll1324	atpF	ATP synthase B chain (subunit I) of CF(0)	2	6	8
sll1325	atpD	ATP synthase delta chain of CF(1)	2	-1	8
sll1326	atpA	ATP synthase alpha chain	NA	12	8
sll1327	atpC	ATP synthase gamma chain	2	-1	8
sll1329		inositol monophosphate family protein	1	-1	4
sll1330		two-component system response regulator OmpR subfamily	NA	-1	8
sll1333		unknown protein	NA	-1	4
sll1334		two-component sensor histidine kinase	NA	-1	10
sll1336		hypothetical protein	NA	13	3
sll1338		unknown protein	1	11	2
sll1340		hypothetical protein	NA	-1	1
sll1341		bacterioferritin	1	-1	8
sll1342	gap2	NAD(P)-dependent glyceraldehyde-3-phosphate dehydrogenase	1	-1	8
sll1343		aminopeptidase	1	12	4
sll1344		unknown protein	1	-1	3
sll1348		hypothetical protein	2	10	7
sll1349		phosphoglycolate phosphatase	2	-1	4
sll1350		hypothetical protein	2	-1	4
sll1352		unknown protein	NA	-1	7
sll1353	hik15	two-component sensor histidine kinase	NA	-1	4
sll1354	recJ	single-strand-DNA-specific exonuclease RecJ	NA	-1	3
sll1355		hypothetical protein	NA	-1	4
sll1356		glycogen phosphorylase	1	10	1
sll1358		putative oxalate decarboxylase, periplasmic protein	1	6	1
sll1359		unknown protein	NA	-1	1
sll1360	dnaX	DNA polymerase III subunit gamma/tau [Contains: Ssp dnaX intein]	NA	-1	7
sll1362	ileS	isoleucyl-tRNA synthetase	NA	8	3
sll1363	ilvC	ketol-acid reductoisomerase	NA	-1	8
sll1365		unknown protein	NA	-1	4
sll1366		putative SNF2 helicase	NA	-1	7
sll1367		hypothetical protein	NA	14	10
sll1369		putative peptidase	NA	-1	3
sll1370	rfbM	mannose-1-phosphate guanylyltransferase	NA	8	10
sll1371	sycrp1	cAMP receptor protein, essential for motility	NA	-1	3
sll1372		hypothetical protein	NA	11	10
sll1373		unknown protein	NA	3	4
sll1374		probable sugar transporter	NA	-1	3
sll1376		hypothetical protein	NA	3	3
sll1377		probable glycosyltransferase	1	-1	3
sll1378		periplasmic protein, function unknown	NA	-1	3
sll1380		periplasmic protein, function unknown	1	-1	3
sll1381		hypothetical protein	NA	-1	10
sll1382	petF	ferredoxin, petF-like protein	2	-1	2
sll1383		probable myo-inositol-1(or 4)-monophosphatase	2	-1	9
sll1384		similar to DnaJ protein	NA	-1	9
sll1386		hypothetical protein	3	-1	7
sll1387	pppA	serine/threonine protein phosphatase PppA	NA	-1	9
sll1388		hypothetical protein	2	-1	2
sll1389		hypothetical protein	3	-1	1
sll1390		hypothetical protein	NA	10	8
sll1392		transcriptional regulator	NA	-1	7
sll1393	glgA	glycogen (starch) synthase	1	10	3
sll1394		peptide methionine sulfoxide reductase	NA	5	3
sll1395	rfbD	dTDP-6-deoxy-L-mannose-dehydrogenase	2	1	4
sll1396		unknown protein	NA	-1	10
sll1397		putative transposase [ISY100a: 52234 - 53180]	3	7	5
sll1398	psb28	photosystem II reaction center 13 kDa protein	1	-1	6
sll1399		hypothetical protein	2	12	1
sll1400		hypothetical protein	NA	-1	4
sll1401		unknown protein	NA	-1	4
sll1404		biopolymer transport ExbB protein homolog	NA	-1	7
sll1405		biopolymer transport ExbD protein homolog	NA	-1	7
sll1406		ferrichrome-iron receptor	3	-1	7
sll1407		probable methyltransferase	3	-1	4
sll1408		transcriptional regulator	3	-1	7
sll1409		ferrichrome-iron receptor	NA	-1	7
sll1411		hypothetical protein	3	-1	4
sll1414		hypothetical protein	NA	-1	9
sll1415		hypothetical protein	NA	13	10
sll1418	psbP2	photosystem II oxygen-evolving complex 23K protein PsbP homolog	NA	1	9
sll1423	ntcA	global nitrogen regulator	NA	6	8
sll1424		hypothetical protein	NA	-1	7
sll1425	proS	proline-tRNA ligase	NA	6	3
sll1426		unknown protein	2	5	9
sll1427		protease	2	6	9
sll1428		probable sodium-dependent transporter	NA	-1	4
sll1429		unknown protein	2	-1	9
sll1430		adenine phosphoribosyltransferase	NA	-1	3
sll1432	hypB	putative hydrogenase expression/formation protein HypB	1	-1	1
sll1433		hypothetical protein	NA	-1	4
sll1434		penicillin-binding protein	1	12	9
sll1435		glutamyl-tRNA(Gln) amidotransferase subunit B	1	-1	9
sll1436		putative transposase [ISY100q: 1901359 - 1902304]	NA	9	11
sll1437		putative transposase [ISY100q: 1901359 - 1902304]	NA	7	11
sll1439		unknown protein	NA	6	7
sll1440	pdxH	pyridoxamine 5'-phosphate oxidase	1	-1	3
sll1441	desB	acyl-lipid desaturase (omega-3)	1	-1	4
sll1442		hypothetical protein	NA	-1	1
sll1443	pyrG	CTP synthetase	1	-1	3
sll1444		3-isopropylmalate dehydratase small subunit	1	-1	8
sll1446		hypothetical protein	1	10	3
sll1447		hypothetical protein	NA	-1	3
sll1450	nrtA	nitrate/nitrite transport system substrate-binding protein	2	-1	8
sll1451	nrtB	nitrate/nitrite transport system permease protein	2	10	8
sll1452	nrtC	nitrate/nitrite transport system ATP-binding protein	1	-1	8
sll1453	nrtD	nitrate/nitrite transport system ATP-binding protein	1	-1	8
sll1454	narB	ferredoxin-nitrate reductase	NA	14	9
sll1455		hypothetical protein	NA	-1	4
sll1456		unknown protein	1	5	5
sll1457		probable glycosyltransferase	NA	-1	4
sll1459		stationary-phase survival protein SurE homolog	NA	-1	4
sll1461		hypothetical protein	1	13	3
sll1462	hypE	putative hydrogenase expression/formation protein HypE	NA	-1	4
sll1463	ftsH	cell division protein FtsH	1	11	9
sll1464		hypothetical protein	2	-1	4
sll1466		probable glycosyltransferase	NA	-1	4
sll1468	crtR	beta-carotene hydroxylase	1	8	8
sll1469		hypothetical protein	NA	8	7
sll1470	leuC	3-isopropylmalate dehydratase large subunit	NA	-1	9
sll1471	cpcG2	phycobilisome rod-core linker polypeptide	1	8	6
sll1472		unknown protein	3	-1	6
sll1473		a part of phytochrome-like sensor histidine kinase gene (disrupted by insertion of IS)	3	-1	4
sll1474		putative transposase [ISY203g: 3400332 - 3401505]	NA	-1	11
sll1475	hik32	a part of phytochrome-like sensor histidine kinase gene (disrupted by insertion of IS)	NA	-1	10
sll1476		unknown protein	NA	11	10
sll1477		hypothetical protein	NA	13	4
sll1479		6-phosphogluconolactonase	1	-1	1
sll1481		ABC-transporter membrane fusion protein	NA	-1	3
sll1482		ABC transporter permease protein	NA	-1	10
sll1483		periplasmic protein, similar to transforming growth factor induced protein	3	5	8
sll1484	ndbC	type 2 NADH dehydrogenase	1	6	4
sll1485		hypothetical protein	1	10	3
sll1486		hypothetical protein	1	-1	3
sll1488		hypothetical protein	1	-1	3
sll1489	cpmA	circadian phase modifier CpmA homolog	1	-1	4
sll1491		periplasmic WD-repeat protein	2	13	1
sll1495		hypothetical protein	1	-1	4
sll1496		mannose-1-phosphate guanyltransferase	NA	3	10
sll1498		carbamoyl-phosphate synthase small chain	1	-1	3
sll1499	glsF	ferredoxin-dependent glutamate synthase	NA	7	9
sll1500		hypothetical protein	NA	-1	4
sll1501	cobB	cobyrinic acid a,c-diamide synthase	NA	12	2
sll1502	gltB	NADH-dependent glutamate synthase large subunit	1	-1	1
sll1503		unknown protein	NA	8	5
sll1504		hypothetical protein	NA	11	5
sll1505		hypothetical protein	NA	6	3
sll1507		salt-induced periplasmic protein	2	8	3
sll1508		UDP-3-0-acyl N-acetylglcosamine deacetylase	NA	-1	7
sll1509	ycf20	hypothetical protein YCF20	NA	6	10
sll1510		unknown protein	NA	-1	4
sll1511		unknown protein	NA	10	7
sll1512		hypothetical protein	2	-1	9
sll1513	ccsA	c-type cytochrome synthesis protein	NA	-1	9
sll1514	hspA	16.6 kDa small heat shock protein, molecular chaperone	3	2	2
sll1515	gifB	glutamine synthetase inactivating factor IF17	3	-1	2
sll1516		hypothetical protein	2	13	4
sll1520	recN	DNA repair protein RecN	NA	-1	7
sll1521		flavoprotein	NA	-1	4
sll1522		CDP-diacylglycerol--glycerol-3-phosphate 3-phosphatidyltransferase	NA	13	4
sll1524		hypothetical protein	1	5	5
sll1525	prk	phosphoribulokinase	1	8	8
sll1526		hypothetical protein	1	-1	3
sll1527		unknown protein	NA	-1	4
sll1528		unknown protein	1	-1	4
sll1530		unknown protein	1	-1	8
sll1531		unknown protein	2	-1	8
sll1532		hypothetical protein	NA	-1	8
sll1533	pilT2	twitching mobility protein	1	-1	1
sll1534		probable glycosyltransferase	1	-1	4
sll1535		putative sugar transferase	1	5	8
sll1536	moeB	molybdopterin biosynthesis MoeB protein	1	5	8
sll1537		similar to mutator MutT protein	2	-1	10
sll1538		similar to beta-hexosaminidase a precursor	NA	-1	4
sll1540		dolichyl-phosphate-mannose synthase	NA	-1	7
sll1541		hypothetical protein	3	-1	7
sll1542		hypothetical protein	NA	-1	3
sll1543		hypothetical protein	NA	12	4
sll1544		two-component response regulator NarL subfamily	3	-1	10
sll1545		glutathione S-transferase	1	-1	1
sll1546	ppx	exopolyphosphatase	1	-1	10
sll1547		hypothetical protein	NA	-1	7
sll1549		salt-enhanced periplasmic protein	3	-1	7
sll1550		probable porin; major outer membrane protein	2	-1	10
sll1552		unknown protein	NA	-1	7
sll1553	pheT	phenylalanyl-tRNA synthetase	1	-1	5
sll1555	hik42	two-component hybrid sensor and regulator	1	-1	5
sll1556		isopentenyl-dephosphate delta-isomerase	NA	-1	1
sll1557		succinyl-CoA synthetase alpha chain	NA	-1	4
sll1558		mannose-1-phosphate guanyltransferase	2	-1	8
sll1559		soluble hydrogenase 42 kD subunit	NA	6	8
sll1560		putative transposase [ISY203d: 1970882 - 1972055]	NA	-1	5
sll1561	putA	proline oxidase	1	12	10
sll1562		unknown protein	NA	-1	3
sll1563		unknown protein	NA	-1	5
sll1564		putative lyase	2	-1	2
sll1566	ggpS	glucosylglycerolphosphate synthase	2	12	7
sll1568		fibrillin	3	11	9
sll1570		unknown protein	NA	-1	4
sll1571		hypothetical protein	1	-1	3
sll1572	dnaE	DNA polymerase III alpha subunit [Contains: Ssp dnaE intein]	NA	11	3
sll1573		hypothetical protein	NA	10	9
sll1574	spkA'	a part of spkA: serine/threonine protein kinase, regulates cellular motility ( disrupted by frameshift mutation)	NA	-1	9
sll1575	spkA	a part of spkA: serine/threonine protein kinase, regulates cellular motility ( disrupted by frameshift mutation)	NA	11	9
sll1577	cpcB	phycocyanin beta subunit	1	-1	6
sll1578	cpcA	phycocyanin alpha subunit	1	-1	6
sll1579	cpcC2	phycobilisome rod linker polypeptide	1	-1	6
sll1580	cpcC1	phycobilisome rod linker polypeptide	1	6	6
sll1581		hypothetical protein	1	-1	3
sll1582		unknown protein	NA	8	7
sll1583		unknown protein	1	-1	1
sll1584		ferredoxin like protein	1	13	1
sll1586		unknown protein	NA	13	4
sll1590	hik20	two-component sensor histidine kinase	NA	-1	7
sll1592		two-component response regulator NarL subfamily	NA	10	7
sll1594	ndhR	ndhF3 operon transcriptional regulator, LysR family protein	NA	-1	1
sll1595	kaiC2	circadian clock protein KaiC homolog	NA	6	4
sll1596	kaiB2	circadian clock protein KaiB homolog	NA	13	4
sll1598	mntC	Mn transporter MntC	2	-1	7
sll1599	mntA	manganese transport system ATP-binding protein MntA	2	6	7
sll1600	mntB	manganese transport system membrane protein MntB	NA	-1	7
sll1601		hypothetical protein	NA	-1	7
sll1605		(3R)-hydroxymyristol acyl carrier protein dehydrase	1	6	10
sll1606		hypothetical protein	NA	5	9
sll1608		hypothetical protein	NA	2	3
sll1609		hypothetical protein	NA	13	3
sll1611		unknown protein	3	-1	7
sll1612	folC	folylpolyglutamate synthase	NA	-1	7
sll1613		unknown protein	NA	-1	3
sll1614	pma1	cation-transporting P-type ATPase	NA	-1	7
sll1615		thiophen and furan oxidation protein	NA	-1	10
sll1618		hypothetical protein	2	10	3
sll1620		hypothetical protein	2	3	4
sll1621		AhpC/TSA family protein	2	-1	9
sll1623		ABC transporter ATP-binding protein	NA	-1	4
sll1624		two-component response regulator	NA	-1	3
sll1625		succinate dehydrogenase iron- sulphur protein subunit	NA	11	3
sll1626		LexA repressor	2	-1	2
sll1628		hypothetical protein	1	-1	3
sll1629		bacterial cryptochrome	NA	6	4
sll1630		unknown protein	NA	-1	10
sll1631		putative cytidine and deoxycytidylate deaminase	NA	-1	10
sll1632		hypothetical protein	NA	-1	1
sll1633	ftsZ	cell division protein FtsZ	1	-1	8
sll1634		hypothetical protein	2	-1	3
sll1635		Thy1 protein homolog	NA	-1	4
sll1636		ferripyochelin binding protein	NA	10	10
sll1638		hypothetical protein	NA	13	6
sll1639	ureD	urease accessory protein D	2	-1	10
sll1640		hypothetical protein	NA	-1	4
sll1641		glutamate decarboxylase	NA	6	1
sll1642		hypothetical protein	NA	6	4
sll1643		hypothetical protein	NA	-1	1
sll1647		probable phosphinothricin N-acetyltransferase	NA	-1	10
sll1651		hypothetical protein	NA	NA	6
sll1652		hypothetical protein	3	-1	9
sll1653	menG	2-phytyl-1,4-benzoquinone methyltransferase	3	-1	4
sll1654		hypothetical protein	2	5	2
sll1655		similar to biotin [acetyl-CoA-carboxylase] ligase	2	10	2
sll1656		hypothetical protein	NA	-1	9
sll1658		hypothetical protein	1	13	7
sll1659		hypothetical protein	NA	-1	4
sll1660		hypothetical protein	NA	-1	4
sll1662		probable prephenate dehydratase	NA	13	4
sll1663		phycocyanin alpha phycocyanobilin lyase related protein	NA	-1	3
sll1664		probable glycosyl transferase	NA	12	3
sll1665		unknown protein	1	-1	1
sll1666		DnaJ-like protein	1	2	3
sll1667		periplasmic protein, similar to mitochondrial outer membrane 72K protein	1	1	3
sll1669	aroK	shikimate kinase	NA	-1	7
sll1670		heat-inducible transcription repressor HrcA homolog	NA	-1	3
sll1671		hypothetical protein	NA	3	10
sll1672	hik12	two-component hybrid sensor and regulator	NA	-1	3
sll1673		two-component response regulator	NA	6	5
sll1675		hypothetical protein	1	-1	4
sll1676		4-alpha-glucanotransferase	1	4	5
sll1677		similar to spore maturation protein B	1	-1	1
sll1678		similar to spore maturation protein A	NA	-1	4
sll1679	hhoA	periplasmic protease HhoA	1	-1	8
sll1680		hypothetical protein	2	-1	3
sll1681		unknown protein	2	8	3
sll1682		alanine dehydrogenase	NA	-1	4
sll1683		lysine decarboxylase	NA	6	7
sll1685	pxcA	protein involved in light-induced Na+-dependent proton extrusion	NA	12	7
sll1686		hypothetical protein	NA	-1	4
sll1687	hik17	unknown protein	NA	-1	10
sll1688	thrC	threonine synthase	3	-1	8
sll1689	sigE	group2 RNA polymerase sigma factor SigE	1	-1	1
sll1691		hypothetical protein	1	-1	3
sll1692		hypothetical protein	1	-1	8
sll1693		hypothetical protein	NA	-1	5
sll1694	pilA1	pilin polypeptide PilA1	2	-1	6
sll1695	pilA2	pilin polypeptide PilA2	2	-1	1
sll1696		hypothetical protein	NA	3	7
sll1697		hypothetical protein	1	-1	3
sll1698		hypothetical protein	NA	-1	10
sll1699		oligopeptide-binding protein of oligopeptide ABC transporter	NA	-1	3
sll1702	ycf51	hypothetical protein YCF51	NA	-1	8
sll1703		protease IV	NA	6	7
sll1704		probable short chain dehydrogenase	NA	10	7
sll1708		two-component response regulator NarL subfamily	NA	13	1
sll1709		3-ketoacyl-acyl carrier protein reductase	2	8	3
sll1710		putative transposase [ISY523b: 1275354 - 1276224]	NA	-1	3
sll1712		DNA binding protein HU	1	-1	6
sll1713	hisC	histidinol-phosphate aminotransferase	1	-1	1
sll1714		unknown protein	NA	-1	4
sll1715		hypothetical protein	NA	-1	4
sll1716		putative transposase [ISY523a: 967549 - 968419]	3	-1	3
sll1717		unknown protein	NA	-1	10
sll1721		pyruvate dehydrogenase E1 component, beta subunit	1	-1	8
sll1722		hypothetical protein	NA	-1	7
sll1723		probable glycosyltransferase	NA	-1	10
sll1724		probable glycosyltransferase	2	12	7
sll1725		ATP-binding protein of ABC transporter	NA	-1	7
sll1726		hypothetical protein	NA	-1	7
sll1730		unknown protein	NA	5	10
sll1732	ndhF3	NADH dehydrogenase subunit 5 (involved in low CO2-inducible, high affinity CO2 uptake)	2	-1	1
sll1733	ndhD3	NADH dehydrogenase subunit 4 (involved in low CO2-inducible, high affinity CO2 uptake)	2	-1	1
sll1734	cupA	protein involved in low CO2-inducible, high affinity CO2 uptake	NA	-1	1
sll1735		hypothetical protein	NA	-1	1
sll1736		hypothetical protein	NA	-1	3
sll1737	ycf60	hypothetical protein YCF60	2	6	10
sll1738		hypothetical protein	NA	-1	3
sll1739		unknown protein	NA	8	3
sll1740	rpl19	50S ribosomal protein L19	2	-1	8
sll1742	nusG	transcription antitermination protein NusG	2	5	8
sll1743	rpl11	50S ribosomal protein L11	2	-1	8
sll1744	rpl1	50S ribosomal protein L1	NA	-1	8
sll1745	rpl10	50S ribosomal protein L10	NA	6	8
sll1746	rpl12	50S ribosomal protein L12	NA	-1	9
sll1747	aroC	chorismate synthase	NA	-1	3
sll1749		hypothetical protein	NA	-1	3
sll1750	ureC	urease alpha subunit	1	6	3
sll1751		hypothetical protein	NA	-1	8
sll1752		hypothetical protein	NA	12	1
sll1755		unknown protein	NA	8	4
sll1757		hypothetical protein	2	-1	9
sll1758		MrsA protein homolog	1	-1	9
sll1760	thrB	homoserine kinase	1	-1	4
sll1761		unknown protein	NA	13	10
sll1762		periplasmic protein, putative polar amino acid transport system substrate-binding protein	1	-1	8
sll1763		unknown protein	1	-1	3
sll1764		unknown protein	NA	-1	9
sll1765		unknown protein	1	-1	9
sll1766		hypothetical protein	1	6	3
sll1767	rps6	30S ribosomal protein S6	1	5	8
sll1768		probable oligopeptides ABC transporter permease protein	NA	-1	4
sll1769		hypothetical protein	2	-1	3
sll1770		hypothetical protein	2	-1	3
sll1771	pphA	protein serin-threonin phosphatase	1	-1	9
sll1772	mutS	DNA mismatch repair protein MutS	2	-1	4
sll1773		hypothetical protein	2	-1	4
sll1774		hypothetical protein	3	12	2
sll1775		hypothetical protein	NA	-1	10
sll1776		deoxyribose-phosphate aldolase	NA	-1	10
sll1780		putative transposase [ISY203b: 1200306 - 1201479]	3	-1	5
sll1783		hypothetical protein	1	6	3
sll1784		periplasmic protein, function unknown	1	-1	1
sll1785		periplasmic protein, function unknown	1	-1	1
sll1786	tatD	putative deoxyribonuclease, tatD homolog	3	6	8
sll1787	rpoB	RNA polymerase beta subunit	2	-1	8
sll1789	rpoC2	RNA polymerase beta prime subunit	2	-1	8
sll1791		putative transposase [ISY802a: 852462 - 853369]	NA	-1	2
sll1792		putative transposase [ISY802a: 852462 - 853369]	NA	-1	4
sll1796	petJ	cytochrome c553	NA	13	6
sll1797	ycf21	hypothetical protein YCF21	2	2	10
sll1799	rpl3	50S ribosomal protein L3	2	-1	8
sll1800	rpl4	50S ribosomal protein L4	2	10	8
sll1801	rpl23	50S ribosomal protein L23	2	-1	9
sll1802	rpl2	50S ribosomal protein L2	2	-1	8
sll1803	rpl22	50S ribosomal protein L22	NA	6	8
sll1804	rps3	30S ribosomal protein S3	2	6	8
sll1805	rpl16	50S ribosomal protein L16	2	-1	8
sll1806	rpl14	50S ribosomal protein L14	2	-1	8
sll1807	rpl24	50S ribosomal protein L24	NA	8	8
sll1808	rpl5	50S ribosomal protein L5	2	-1	8
sll1809	rps8	30S ribosomal protein S8	2	-1	8
sll1810	rpl6	50S ribosomal protein L6	NA	-1	8
sll1811	rpl18	50S ribosomal protein L18	NA	-1	8
sll1812	rps5	30S ribosomal protein S5	2	-1	8
sll1813	rpl15	50S ribosomal protein L15	1	-1	8
sll1814	secY	preprotein translocase SecY subunit	2	6	8
sll1815	adk	adenylate kinase	2	-1	5
sll1816	rps13	30S ribosomal protein S13	2	-1	8
sll1817	rps11	30S ribosomal protein S11	2	-1	8
sll1818	rpoA	RNA polymerase alpha subunit	2	-1	8
sll1819	rpl17	50S ribosomal protein L17	2	11	8
sll1820		tRNA pseudouridine synthase 1	2	-1	8
sll1821	rpl13	50S ribosomal protein L13	2	11	8
sll1822	rps9	30S ribosomal protein S9	2	-1	8
sll1823	purA	adenylosuccinate synthetase	1	-1	3
sll1824	rpl25	50S ribosomal protein L25	1	-1	8
sll1825		hypothetical protein	1	-1	9
sll1830		unknown protein	1	13	3
sll1831		glycolate oxidase subunit, (Fe-S)protein	NA	-1	4
sll1832		hypothetical protein	1	-1	9
sll1833		penicillin-binding protein	NA	-1	3
sll1834		hypothetical protein	NA	-1	10
sll1835		periplasmic protein, function unknown	1	6	8
sll1837		periplasmic protein, function unknown	1	1	8
sll1841		pyruvate dehydrogenase dihydrolipoamide acetyltransferase component (E2)	1	-1	8
sll1845		hypothetical protein	1	11	10
sll1848		putative acyltransferas	3	-1	10
sll1849		probable dioxygenase Rieske iron-sulfur component	3	-1	7
sll1851		unknown protein	NA	-1	7
sll1852		nucleoside diphosphate kinase	NA	6	9
sll1853		unknown protein	3	-1	4
sll1854		exodeoxyribonuclease III	3	6	7
sll1858		unknown protein	1	6	5
sll1860		putative transposase [ISY523d: 2226601 - 2227471]	NA	-1	3
sll1861		putative transposase [ISY523o(partial copy): 2225804 - 2226597]	NA	-1	3
sll1862		unknown protein	3	-1	9
sll1863		unknown protein	3	1	9
sll1864		probable chloride channel protein	NA	-1	1
sll1865	prfB	peptide chain release factor 2	2	-1	4
sll1866		hypothetical protein	NA	8	3
sll1867	psbA3	photosystem II D1 protein	NA	-1	6
sll1868	dnaG	DNA primase	NA	-1	7
sll1869		probable dioxygenase, Rieske iron-sulfur component	NA	6	4
sll1870		ATP-binding protein of ABC transporter	NA	-1	10
sll1871	hik6	two-component system sensory histidine kinase	NA	-1	5
sll1872		transcriptional regulator	1	-1	3
sll1873		unknown protein	1	13	6
sll1874		hypothetical protein	1	-1	7
sll1875	ho2	heme oxygenase	NA	6	4
sll1876	hemN	coproporphyrinogen III oxidase, anaerobic (oxygen-independent)	NA	-1	7
sll1878		iron(III)-transport ATP-binding protein	1	11	1
sll1879	ycf55	two-component response regulator	NA	-1	10
sll1880		hypothetical protein	NA	-1	4
sll1882		unknown protein	NA	-1	2
sll1883	argJ	arginine biosynthesis bifunctional protein ArgJ	1	-1	3
sll1884		hypothetical protein	2	5	4
sll1885		unknown protein	NA	-1	3
sll1886		hypothetical protein	NA	-1	3
sll1888	hik5	two-component sensor histidine kinase	2	-1	3
sll1890		cobalt-chelatase subunit CobN-like protein	NA	-1	9
sll1891		unknown protein	1	-1	3
sll1892		unknown protein	NA	14	3
sll1893	hisF	cyclase	NA	12	10
sll1894	ribA	riboflavin biosynthesis protein RibA	2	8	1
sll1895		hypothetical protein	NA	-1	4
sll1897		hypothetical protein	NA	6	1
sll1898		hypothetical protein	1	-1	1
sll1899	ctaB	cytochrome c oxidase folding protein	1	8	3
sll1900	act	acetyltransferase	NA	8	4
sll1902		hypothetical protein	NA	-1	7
sll1905	hik19	two-component hybrid sensor and regulator	NA	-1	7
sll1906		hypothetical protein	NA	-1	3
sll1908	serA	D-3-phosphoglycerate dehydrogenase	1	-1	8
sll1909		probable methyltransferase	NA	-1	3
sll1910	zam	protein conferring resistance to acetazolamide Zam	2	-1	3
sll1911		hypothetical protein	2	12	10
sll1912		hypothetical protein	NA	6	4
sll1913		hypothetical protein	NA	-1	4
sll1915		hypothetical protein	NA	11	9
sll1916		hypothetical protein	NA	14	7
sll1917	hemN	coproporphyrinogen III oxidase, anaerobic (oxygen-independent)	NA	1	7
sll1920	pacS	copper-transporting P-type ATPase PacS	NA	-1	9
sll1921		hypothetical protein	NA	-1	10
sll1924	sycrp2	cAMP receptor protein sycrp1 homolog	NA	-1	7
sll1925		hypothetical protein	NA	12	1
sll1926		hypothetical protein	1	2	1
sll1927		ABC transporter ATP-binding protein	NA	-1	4
sll1929	comE	competence protein ComE	NA	14	1
sll1930		putative transposase [ISY100k: 605515 - 606460]	NA	7	5
sll1931	glyA	serine hydroxymethyltransferase	NA	4	8
sll1932	dnaK	DnaK protein	NA	-1	3
sll1933	dnaJ	DnaJ protein, heat shock protein 40, molecular chaperone	2	3	3
sll1934		hypothetical protein	NA	8	10
sll1937		ferric uptake regulation protein	NA	10	4
sll1938		hypothetical protein	NA	12	4
sll1939		unknown protein	1	-1	3
sll1940		hypothetical protein	NA	1	5
sll1941	gyrA	DNA gyrase A subunit	NA	-1	4
sll1942		unknown protein	1	-1	10
sll1945		1-deoxyxylulose-5-phosphate synthase	NA	-1	9
sll1946		hypothetical protein	3	-1	7
sll1949		unknown protein	1	-1	9
sll1950		unknown protein	NA	-1	9
sll1951		unknown protein	1	-1	8
sll1954		unknown protein	NA	-1	9
sll1956		hypothetical protein	3	10	4
sll1957		transcriptional regulator	NA	-1	4
sll1958	hisC	histidinol phosphate aminotransferase	2	-1	9
sll1959		probable inositol monophosphatase	NA	-1	10
sll1960		hypothetical protein	NA	-1	5
sll1961		hypothetical protein	1	-1	1
sll1965		hypothetical protein	2	-1	5
sll1967		probable RNA methyltransferase	2	-1	4
sll1968	pmgA	photomixotrophic growth related protein, PmgA	NA	5	9
sll1969		hypothetical protein	NA	-1	10
sll1971		probable hexosyltransferase	NA	6	4
sll1973		hypothetical protein	1	10	1
sll1979		hypothetical protein	NA	-1	8
sll1980	trxA	thiol:disulfide interchange protein TrxA	2	-1	8
sll1981	ilvB	acetolactate synthase	3	2	2
sll1982		putative transposase [ISY352c: 1553414 - 1553903, join 1554854 - 1555790]	NA	-1	2
sll1983		putative transposase [ISY100n: 1553903 - 1554848]	NA	9	11
sll1984		putative transposase [ISY100n: 1553903 - 1554848]	NA	7	11
sll1985		putative transposase [ISY352c: 1553414 - 1553903, join 1554854 - 1555790]	NA	13	10
sll1987	cpx	catalase peroxidase	1	-1	10
sll1988	hsp33	33 kDa chaperonin	2	8	9
sll1994	hemB	porphobilinogen synthase (5-aminolevulinate dehydratase)	1	2	6
sll1995		hypothetical protein	NA	-1	4
sll1997		putative transposase [ISY203h: 1623060 - 1623693, join 1624643 - 1625182]	NA	-1	5
sll1998		putative transposase [ISY100d: 1623697 - 1624643]	NA	7	5
sll1999		putative transposase [ISY203h: 1623060 - 1623693, join 1624643 - 1625182]	NA	4	5
sll2001		leucine aminopeptidase	1	4	3
sll2002		hypothetical protein	NA	12	5
sll2003		hypothetical protein	NA	-1	4
sll2005	gyrB	DNA gyrase B subunit [Contains: Ssp gyrB intein]	3	-1	8
sll2006		hypothetical protein	3	10	4
sll2007		hypothetical protein	NA	-1	3
sll2008		processing protease	NA	10	2
sll2009		processing protease	NA	-1	4
sll2010	murD	UDP-N-acetylmuramoylalanine--D-glutamate ligase	NA	5	10
sll2011		hypothetical protein	2	-1	4
sll2012	sigD	group2 RNA polymerase sigma factor SigD	3	-1	10
sll2013		hypothetical protein	2	-1	8
sll2014		sugar fermentation stimulation protein	2	11	5
sll2015		hypothetical protein	NA	2	10
sll7001		putative transposase [ISY391e(partial copy): 166 - 1298]	NA	NA	7
sll7002		putative transposase [ISY391e(partial copy): 166 - 1298]	NA	NA	2
sll7003		plasmid stability protein	NA	NA	2
sll7006		unknown protein	NA	NA	4
sll7009		unknown protein	NA	NA	7
sll7027		unknown protein	NA	NA	7
sll7028		hypothetical protein	NA	NA	4
sll7029		hypothetical protein	NA	NA	3
sll7030		hypothetical protein	NA	NA	4
sll7031		hypothetical protein	NA	NA	3
sll7033		hypothetical protein	NA	NA	4
sll7034		hypothetical protein	NA	NA	1
sll7043		unknown protein	NA	NA	3
sll7044		plasmid partition protein ParA homolog	NA	NA	10
sll7047		hypothetical protein	NA	NA	9
sll7050		unknown protein	NA	NA	4
sll7055		unknown protein	NA	NA	7
sll7056		unknown protein	NA	NA	10
sll7062		unknown protein	NA	NA	9
sll7063		unknown protein	NA	NA	1
sll7064		unknown protein	NA	NA	1
sll7065		unknown protein	NA	NA	1
sll7066		unknown protein	NA	NA	1
sll7067		unknown protein	NA	NA	1
sll7069		hypothetical protein	NA	NA	1
sll7070		unknown protein	NA	NA	1
sll7075		unknown protein	NA	NA	1
sll7077		hypothetical protein	NA	NA	7
sll7078		unknown protein	NA	NA	7
sll7085		unknown protein	NA	NA	1
sll7086		unknown protein	NA	NA	1
sll7087		unknown protein	NA	NA	1
sll7089		unknown protein	NA	NA	1
sll7090		unknown protein	NA	NA	2
sll7103		exodeoxyribonuclease V, alpha chain	NA	NA	7
sll7106		exodeoxyribonuclease V, alpha chain	NA	NA	11
slr0001		hypothetical protein	NA	11	3
slr0006		unknown protein	NA	-1	1
slr0007		probable sugar-phosphate nucleotidyltransferase	NA	14	1
slr0008	ctpA	carboxyl-terminal processing protease	2	-1	1
slr0009	rbcL	ribulose bisphosphate carboxylase large subunit	1	-1	6
slr0011	rbcX	possible Rubisco chaperonin	1	-1	1
slr0012	rbcS	ribulose bisphosphate carboxylase small subunit	1	2	1
slr0013		hypothetical protein	NA	-1	3
slr0014		Mg2+ transport ATPase	NA	-1	4
slr0015		lipid A disaccharide synthase	NA	-1	10
slr0016		hypothetical protein	NA	10	4
slr0017	murA	UDP-N-acetylglucosamine 1-carboxyvinyltransferase	1	-1	1
slr0018		fumarase	1	-1	10
slr0019		unknown protein	NA	6	7
slr0020	recG	DNA recombinase	NA	8	4
slr0021		protease	1	-1	10
slr0022		hypothetical protein	NA	-1	9
slr0023		unknown protein	NA	14	4
slr0031		hypothetical protein	3	-1	4
slr0032		probable branched-chain amino acid aminotransferase	3	-1	9
slr0033		glutamyl-tRNA(Gln) amidotransferase subunit C	3	-1	9
slr0036	aspC	aspartate aminotransferase	3	-1	2
slr0038		hypothetical protein	2	6	3
slr0039		hypothetical protein	NA	11	3
slr0040	cmpA	bicarbonate transport system substrate-binding protein	3	-1	1
slr0041	cmpB	bicarbonate transport system permease protein	NA	-1	1
slr0042		probable porin; major outer membrane protein	NA	3	1
slr0043	cmpC	bicarbonate transport system ATP-binding protein	NA	-1	1
slr0044	cmpD	bicarbonate transport system ATP-binding protein	NA	-1	1
slr0049		hypothetical protein	1	-1	8
slr0050	ycf56	hypothetical protein YCF56	NA	5	3
slr0051	ecaB	periplasmic beta-type carbonic anhydrase	1	-1	3
slr0053		hypothetical protein	NA	-1	9
slr0054		diacylglycerol kinase	NA	-1	8
slr0055	trpG	anthranilate synthase component II	2	-1	9
slr0056	chlG	chlorophyll a synthase	NA	-1	8
slr0058		hypothetical protein	NA	6	3
slr0059		unknown protein	NA	-1	3
slr0060		unknown protein	NA	12	5
slr0061		unknown protein	NA	10	4
slr0063	pilB1	pilus biogenesis protein homologous to general secretion pathway protein E	1	14	1
slr0064		hypothetical protein	NA	-1	4
slr0065		hypothetical protein	NA	6	10
slr0066	ribD	riboflavin biosynthesis protein RibD	3	-1	7
slr0067		MRP protein homolog	NA	11	9
slr0069		unknown protein	3	-1	4
slr0070	fmt	methionyl-tRNA formyltransferase	NA	-1	10
slr0072	gidB	glucose inhibited division protein B	NA	-1	9
slr0073	hik36	two-component sensor histidine kinase	2	12	9
slr0074	ycf24	ABC transporter subunit	NA	-1	6
slr0075	ycf16	ABC transporter ATP-binding protein	3	-1	6
slr0076		hypothetical protein	NA	6	6
slr0077	nifS	cysteine desulfurase	3	6	6
slr0078		putative 6-pyruvoyl tetrahydrobiopterin synthase	NA	-1	3
slr0079		probable general secretion pathway protein E	NA	11	4
slr0080	rnhA	ribonuclease H	2	-1	4
slr0081		two-component response regulator OmpR subfamily	1	-1	6
slr0082		hypothetical protein	3	-1	9
slr0083	crhR	RNA helicase Light	3	-1	8
slr0084	hisH	amidotransferase HisH	NA	-1	4
slr0086		similar to DnaK protein	NA	12	10
slr0088	crtO	beta-carotene ketolase	NA	-1	7
slr0089		gamma-tocopherol methyltransferase	NA	-1	3
slr0090		probable 4-hydroxyphenylpyruvate dioxygenase	NA	-1	4
slr0091		aldehyde dehydrogenase	NA	-1	4
slr0092		hypothetical protein	NA	-1	7
slr0093	dnaJ	DnaJ protein, heat shock protein 40, molecular chaperone	3	6	2
slr0095		O-methyltransferase	3	14	2
slr0096		low affinity sulfate transporter	NA	9	7
slr0099		putative transposase [ISY352f(partial copy): 2968019 - 2969383]	NA	-1	2
slr0103		unknown protein	NA	-1	10
slr0104		hypothetical protein	NA	-1	10
slr0105		hypothetical protein	NA	-1	5
slr0106		unknown protein	1	-1	5
slr0108		unknown protein	NA	-1	5
slr0109		unknown protein	NA	10	4
slr0110		hypothetical protein	NA	1	3
slr0111		unknown protein	NA	-1	3
slr0112		unknown protein	NA	10	4
slr0114		putative PP2C-type protein phosphatase	NA	-1	10
slr0115	rpaA	response regulator for energy transfer from phycobilisomes to photosystems	NA	-1	3
slr0116	pcyA	phycocyanobilin:ferredoxin oxidoreductase	NA	11	3
slr0118	thiC	thiamine biosynthesis protein ThiC	1	12	8
slr0119		hypothetical protein	NA	-1	4
slr0120		probable tRNA/rRNA methyltransferase	3	-1	7
slr0121		hypothetical protein	1	10	1
slr0142		hypothetical protein	NA	13	10
slr0143	hat	WD-repeat protein, Hat protein, involved in the control of a high-affinity transport system for inorganic carbon	NA	-1	10
slr0144		hypothetical protein	1	-1	2
slr0145		unknown protein	NA	12	2
slr0146		hypothetical protein	NA	-1	2
slr0147		hypothetical protein	1	-1	2
slr0148		hypothetical protein	NA	5	2
slr0149		hypothetical protein	NA	2	2
slr0150	petF	ferredoxin, petF-like protein	NA	-1	2
slr0151		unknown protein	NA	-1	2
slr0152		serine/threonine protein kinase	NA	-1	4
slr0156	clpB2	ClpB protein	NA	-1	3
slr0157		unknown protein	NA	3	5
slr0161	pilT1	twitching motility protein PilT	1	6	1
slr0162	pilC	a part of pilC, pilin biogenesis protein, required for twitching motility	1	8	9
slr0163	pilC'	a part of pilC, pilin biogenesis protein, required for twitching motility	1	-1	1
slr0164	clpP4	ATP-dependent Clp protease proteolytic subunit	1	-1	9
slr0165	clpP3	ATP-dependent Clp protease proteolytic subunit	NA	-1	9
slr0166		putative transposase [ISY523n: 2210271 - 2211142]	NA	-1	4
slr0168		unknown protein	1	-1	10
slr0169		hypothetical protein	NA	-1	3
slr0171	ycf37	photosystem I assembly related protein Ycf37	2	12	3
slr0172		hypothetical protein	NA	-1	9
slr0179		hypothetical protein	NA	-1	1
slr0180		putative transposase [ISY203f: 2326926 - 2328099]	NA	-1	5
slr0181		hypothetical protein	NA	-1	1
slr0184		unknown protein	NA	-1	7
slr0185		orotate phosphoribosyltransferase	1	8	10
slr0186	leuA	2-isopropylmalate synthase	2	-1	8
slr0191		amidase enhancer, periplasmic protein	NA	-1	3
slr0192		hypothetical protein	NA	-1	3
slr0193	rbp3	RNA-binding protein	2	8	9
slr0194	rpiA	ribose 5-phosphate isomerase	NA	-1	9
slr0195		hypothetical protein	NA	-1	1
slr0196		unknown protein	NA	2	4
slr0197	comA	competence protein	NA	-1	7
slr0199		hypothetical protein	2	5	5
slr0201		heterodisulfide reductase subunit B	NA	-1	3
slr0204	ycf83	hypothetical protein YCF83	NA	-1	7
slr0207		hypothetical protein	NA	10	4
slr0208		hypothetical protein	NA	-1	4
slr0209		unknown protein	2	6	3
slr0210	hik9	two-component sensor histidine kinase	NA	-1	7
slr0211		hypothetical protein	2	-1	9
slr0212	metH	5-methyltetrahydrofolate--homocysteine methyltransferase	1	6	1
slr0213	guaA	GMP synthetase	1	-1	3
slr0214		cytosine-specific methyltransferase(5'-CGATCG-3')	NA	-1	7
slr0216	cobP	bifunctional cobalamin biosynthesis protein CobP	NA	-1	7
slr0217		hypothetical protein	NA	-1	1
slr0220	glyS	glycyl-tRNA synthetase beta chain	1	-1	3
slr0222	hik25	two-component hybrid sensor and regulator	NA	-1	7
slr0224		similar to sterol C5-desaturase	3	-1	4
slr0226		unknown protein	1	-1	2
slr0228	ftsH	cell division protein FtsH	2	6	9
slr0229		3-hydroxyisobutyrate dehydrogenase	NA	-1	4
slr0230		putative transposase [ISY100f: 2534034 - 2534980]	NA	7	5
slr0231		probable DNA-3-methyladenine glycosylase	NA	-1	7
slr0232		hypothetical protein	NA	-1	10
slr0233	trxM1	thioredoxin M	1	-1	2
slr0236		similar to glutathione S-transferase	2	-1	9
slr0237		glycogen operon protein GlgX homolog	NA	-1	1
slr0238		hypothetical protein	NA	-1	10
slr0239	cobM	precorrin-4 C11-methyltransferase	2	-1	10
slr0240		transcriptional regulator	1	-1	9
slr0241		hypothetical protein	1	-1	9
slr0242		bacterioferritin comigratory protein homolog	2	-1	5
slr0243		hypothetical protein	NA	-1	4
slr0244		hypothetical protein	1	-1	6
slr0245		Histone deacetylase family protein	NA	-1	1
slr0249		hypothetical protein	2	-1	2
slr0250		hypothetical protein	NA	-1	9
slr0251	ycf85	ATP-binding protein of ABC transporter	2	5	3
slr0252		probable precorrin-6x reductase	2	-1	7
slr0254		hypothetical protein	NA	6	4
slr0257	ctpB	periplasmic carboxyl-terminal protease	1	-1	3
slr0260	cobO	cob(I)alamin adenosyltransferase	NA	-1	1
slr0261	ndhH	NADH dehydrogenase subunit 7	1	13	8
slr0262		unknown protein	NA	11	3
slr0263		hypothetical protein	NA	12	4
slr0264		hypothetical protein	NA	-1	4
slr0265		putative transposase [ISY523c: 1513158 - 1514023]	NA	-1	3
slr0267		hypothetical protein	NA	-1	10
slr0269		hypothetical protein	NA	-1	7
slr0270		hypothetical protein	NA	12	2
slr0271		unknown protein	NA	-1	2
slr0272		unknown protein	3	-1	2
slr0273		unknown protein	NA	4	2
slr0280		hypothetical protein	1	-1	5
slr0284		hypothetical protein	1	6	9
slr0285		hypothetical protein	NA	-1	7
slr0286		protein involved in functional assembly of photosystem II	NA	-1	7
slr0287		hypothetical protein	NA	-1	8
slr0288	glnN	glutamate--ammonia ligase	1	10	8
slr0291		hypothetical protein	NA	8	10
slr0292		hypothetical protein	2	-1	3
slr0293		glycine dehydrogenase	2	-1	4
slr0294		unknown protein	NA	-1	5
slr0298		FraH protein homolog	1	-1	2
slr0299		hypothetical protein	3	-1	2
slr0300		hypothetical protein	3	-1	7
slr0301		phosphoenolpyruvate synthase	NA	-1	2
slr0302		unknown protein	NA	-1	10
slr0303		hypothetical protein	NA	10	4
slr0304		hypothetical protein	NA	-1	4
slr0305		hypothetical protein	NA	-1	7
slr0306		unknown protein	NA	-1	3
slr0309		probable methyltransferase	NA	-1	4
slr0311	hik29	two-component sensor histidine kinase	3	-1	4
slr0312		two-component response regulator NarL subfamily	NA	-1	9
slr0313		hypothetical protein	NA	6	10
slr0314		non-heme chloroperoxidase	NA	-1	4
slr0315		probable oxidoreductase	NA	-1	10
slr0316		hypothetical protein	NA	-1	4
slr0317		hypothetical protein	NA	-1	7
slr0318		unknown protein	NA	-1	3
slr0319		beta-lactamase	NA	3	10
slr0320		hypothetical protein	2	-1	10
slr0321		GTP-binding protein ERA homolog	NA	5	7
slr0322	hik43	two-component hybrid sensor and regulator	1	-1	3
slr0323		putative alpha-mannosidase	2	-1	10
slr0324		probable oligopeptides ABC transporter permease protein	NA	-1	4
slr0325		hypothetical protein	NA	13	4
slr0326		hypothetical protein	NA	-1	8
slr0327		iron(III) ABC transporter, permease protein	NA	-1	3
slr0328		low molecular weight phosphotyrosine protein phosphatase	2	8	3
slr0329		glucokinase	3	-1	10
slr0331	ndhD1	NADH dehydrogenase subunit 4 (involved in photosystem-1 cyclic electron flow)	1	8	1
slr0333		unknown protein	NA	13	1
slr0334		unknown protein	2	-1	1
slr0335	apcE	phycobilisome core-membrane linker polypeptide	1	-1	6
slr0337		hypothetical protein	NA	-1	7
slr0338		probable oxidoreductase	1	6	8
slr0341		unknown protein	NA	11	4
slr0342	petB	cytochrome b6	1	-1	6
slr0343	petD	cytochrome b6-f complex subunit 4	1	-1	6
slr0344		probable glycosyltransferase	NA	-1	7
slr0345		unknown protein	1	6	8
slr0346	rnc	ribonuclease III	1	-1	4
slr0347		probable permease protein of ABC transporter	1	-1	4
slr0348		hypothetical protein	1	-1	3
slr0350		putative transposase [ISY523e: 2441031 - 2441901]	NA	-1	3
slr0351		hypothetical protein	1	-1	3
slr0352		putative transposase [ISY100e: 2443927 - 2444873]	NA	-1	5
slr0353		unknown protein	NA	-1	7
slr0354		ATP-binding protein of ABC transporter	NA	-1	4
slr0355		hypothetical protein	NA	-1	10
slr0356		hypothetical protein	NA	10	3
slr0357	hisS	histidyl-tRNA synthetase	NA	-1	7
slr0358		unknown protein	1	-1	10
slr0359		hypothetical protein	NA	-1	10
slr0360		hypothetical protein	NA	-1	5
slr0361		probable ribosomal large subunit pseudouridine synthase B	NA	-1	4
slr0362		hypothetical protein	NA	-1	4
slr0363		hypothetical protein	NA	-1	10
slr0364		hypothetical protein	NA	-1	7
slr0366		unknown protein	NA	-1	4
slr0368		unknown protein	NA	NA	10
slr0369		RND multidrug efflux transporter	1	-1	1
slr0370		succinate-semialdehyde dehydrogenase (NADP+)	1	-1	2
slr0373		hypothetical protein	1	-1	1
slr0374		hypothetical protein	1	-1	1
slr0376		hypothetical protein	1	-1	1
slr0377		unknown protein	1	-1	8
slr0378		similar to 7-beta-(4-carbaxybutanamido)cephalosporanic acid acylase	NA	6	7
slr0379		thymidylate kinase	NA	-1	10
slr0380		hypothetical protein	1	6	3
slr0381		lactoylglutathione lyase	NA	8	3
slr0383		hypothetical protein	NA	-1	10
slr0384	sqdX	sulfoquinovosyldiacylglycerol biosynthesis protein SqdX	NA	-1	4
slr0386		unknown protein	NA	-1	4
slr0387	nifS	cysteine desulfurase NifS	NA	-1	7
slr0388		hypothetical protein	NA	-1	7
slr0392		unknown protein	NA	-1	5
slr0393		unknown protein	NA	8	5
slr0394	pgk	phosphoglycerate kinase	3	-1	8
slr0395	ntcB	nitrate assimilation transcriptional activator, LysR family protein	3	6	3
slr0397		hypothetical protein	2	-1	4
slr0398		unknown protein	NA	-1	3
slr0399	ycf39	chaperon-like protein for quinone binding in photosystem II	3	-1	4
slr0400		hypothetical protein	3	13	3
slr0401		periplasmic polyamine-binding protein of ABC transporter	3	-1	4
slr0402		hypothetical protein	NA	-1	4
slr0404		hypothetical protein	NA	-1	9
slr0406	pyrC	dihydroorotase	NA	-1	4
slr0407		hypothetical protein	NA	-1	10
slr0408		unknown protein	NA	-1	7
slr0415	nhaS5	Na+/H+ antiporter	NA	-1	10
slr0416		unknown protein	NA	-1	4
slr0417	gyrA	DNA gyrase subunit A	2	-1	3
slr0418		putative transcripton factor DevT homolog	2	8	4
slr0420		hypothetical protein	1	-1	9
slr0421		unknown protein	NA	-1	10
slr0423		hypothetical protein	2	-1	3
slr0426	folE	GTP cyclohydrolase I	2	-1	8
slr0427		putative competence-damage protein	2	-1	4
slr0431		hypothetical protein	1	-1	3
slr0434	efp	elongation factor P	1	13	9
slr0435	accB	biotin carboxyl carrier protein of acetyl-CoA carboxylase	NA	-1	9
slr0436	ccmO	carbon dioxide concentrating mechanism protein CcmO	2	-1	9
slr0438		hypothetical protein	3	13	1
slr0439		unknown protein	NA	-1	4
slr0440		hypothetical protein	NA	-1	4
slr0442		unknown protein	NA	-1	5
slr0443		hypothetical protein	NA	-1	3
slr0444	aroA	3-phosphoshikimate 1-carboxyvinyltransferase	1	-1	4
slr0445		hypothetical protein	1	-1	1
slr0446	dnaX	DNA polymerase III delta' subunit	NA	-1	7
slr0447	urtA	periplasmic protein, ABC-type urea transport system substrate-binding protein	1	-1	8
slr0448	radA	DNA repair protein RadA	NA	-1	3
slr0449		probable transcriptional regulator	NA	-1	7
slr0451		putative helicase	NA	6	4
slr0452	ilvD	dihydroxyacid dehydratase	1	-1	1
slr0453		hypothetical protein	1	-1	1
slr0454		RND multidrug efflux transporter	NA	-1	7
slr0455		hypothetical protein	NA	11	9
slr0456		unknown protein	NA	-1	3
slr0457		tRNA pseudouridine synthase B	NA	5	10
slr0458		unknown protein	NA	11	7
slr0459		hypothetical protein	NA	-1	10
slr0460		putative transposase [ISY352g: 3511668 - 3512290, join 3513238 - 3514051]	NA	-1	2
slr0462		putative transposase [ISY352g: 3511668 - 3512290, join 3513238 - 3514051]	NA	-1	10
slr0467	natA	conserved component of ABC transporter for natural amino acids	1	-1	4
slr0468		unknown protein	2	10	4
slr0469	rps4	30S ribosomal protein S4	3	-1	8
slr0473	cph1	cyanobacterial phytochrome 1, two-component sensor histidine kinase	NA	-1	2
slr0474	rcp1	two-component response regulator CheY subfamily, regulator for phytochrome 1 (Cph1)	NA	-1	2
slr0476		unknown protein	2	-1	1
slr0477	purN	phosphoribosylglycinamide formyltransferase	NA	-1	4
slr0479		hypothetical protein	NA	-1	4
slr0480	ycf46	hypothetical protein YCF46	1	-1	4
slr0482		unknown protein	NA	10	10
slr0483		hypothetical protein	1	-1	9
slr0484	hik26	two-component sensor histidine kinase	NA	-1	10
slr0487		hypothetical protein	NA	-1	4
slr0488		virulence factor MviN homolog.	NA	-1	7
slr0489		unknown protein	NA	1	3
slr0491		hypothetical protein	NA	-1	1
slr0492	menE	O-succinylbenzoic acid-CoA ligase	NA	6	10
slr0493		similar to mannose-1-phosphate guanylyltransferase	NA	-1	3
slr0495		HetI protein homolog	NA	-1	10
slr0496		unknown protein	NA	-1	7
slr0498		unknown protein	NA	-1	4
slr0500	hisB	imidazoleglycerol-phosphate dehydratase	NA	-1	9
slr0502	cobW	cobalamin synthesis protein cobW homolog	1	-1	4
slr0503	ycf66	hypothetical protein YCF66	1	14	9
slr0505		hypothetical protein	NA	-1	10
slr0506	por	light-dependent NADPH-protochlorophyllide oxidoreductase	1	-1	6
slr0509		hypothetical protein	NA	-1	3
slr0510		hypothetical protein	NA	-1	10
slr0511		putative transposase [ISY523g: 2921593 - 2922457]	NA	-1	9
slr0513		iron transport system substrate-binding protein, periplasmic protein	2	-1	2
slr0514		unknown protein	NA	-1	5
slr0516		hypothetical protein	NA	10	10
slr0517		hypothetical protein	NA	6	7
slr0518		similar to alpha-L-arabinofuranosidase B	3	-1	2
slr0519		hypothetical protein	NA	-1	10
slr0520	purL	phosphoribosyl formylglycinamidine synthase	2	-1	9
slr0521		unknown protein	2	6	10
slr0522		unknown protein	NA	-1	4
slr0523		similar to dethiobiotin synthetase	NA	-1	8
slr0525	chlM	Mg-protoporphyrin IX methyl transferase	NA	-1	3
slr0526	panB	3-methyl-2-oxobutanoate hydroxymethyltransferase	NA	11	10
slr0527		transcription regulator ExsB homolog	NA	-1	10
slr0528	murE	UDP-N-acetylmuramoylalanyl-D-glutamate--2, 6-diaminopimelate ligase	1	-1	4
slr0529	ggtB	glucosylglycerol transport system substrate-binding protein	NA	10	7
slr0530	ggtC	glucosylglycerol transport system permease protein	NA	-1	7
slr0531	ggtD	glucosylglycerol transport system permease protein	NA	-1	7
slr0533	hik10	two-component sensor histidine kinase	NA	-1	2
slr0534		probable transglycosylase	NA	-1	3
slr0535		protease	NA	-1	3
slr0536	hemE	uroporphyrinogen decarboxylase	1	-1	9
slr0537		putative sugar kinase	1	11	3
slr0541		probable amidotransferase	NA	8	4
slr0542	clpP	ATP-dependent protease ClpP	NA	-1	8
slr0543	trpB	tryptophan synthase beta subunit	NA	-1	3
slr0544		ATP-binding protein of ABC transporter	NA	-1	4
slr0545		hypothetical protein	NA	-1	4
slr0546	trpC	indole-3-glycerol phosphate synthase	NA	-1	4
slr0549	asd	aspartate beta-semialdehyde dehydrogenese	3	-1	8
slr0550	dapA	dihydrodipicolinate synthase	3	11	8
slr0551		hypothetical protein	3	-1	8
slr0552		hypothetical protein	2	-1	8
slr0553		hypothetical protein	2	6	8
slr0554		hypothetical protein	NA	-1	7
slr0556		hypothetical protein	NA	6	7
slr0557	valS	valyl-tRNA synthetase	1	-1	3
slr0559	natB	periplasmic binding protein of ABC transporter for natural amino acids	NA	-1	3
slr0565		hypothetical protein	1	-1	8
slr0569		unknown protein	3	8	4
slr0572		unknown protein	NA	14	2
slr0573		unknown protein	NA	10	4
slr0574		cytochrome P450	2	-1	10
slr0575		hypothetical protein	NA	6	4
slr0579		unknown protein	NA	-1	2
slr0580		aluminum resistance protein homolog	2	10	4
slr0581		unknown protein	2	11	2
slr0582		unknown protein	2	-1	9
slr0583		similar to GDP-fucose synthetase	NA	-1	4
slr0585	argG	argininosuccinate synthetase	NA	-1	8
slr0586		hypothetical protein	NA	6	4
slr0587		unknown protein	NA	6	2
slr0588		hypothetical protein	NA	-1	8
slr0589		hypothetical protein	2	-1	3
slr0590		hypothetical protein	NA	6	10
slr0591		ribonucleoside-diphosphate reductase beta chain	NA	6	3
slr0592		hypothetical protein	NA	-1	4
slr0593	samp	cAMP binding membrane protein	NA	-1	10
slr0594		hypothetical protein	NA	6	10
slr0596		hypothetical protein	2	-1	4
slr0597	purH	phosphoribosyl aminoimidazole carboxy formyl formyltransferase/inosinemonophosphate cyclohydrolase (PUR-H(J))	NA	-1	3
slr0598		hypothetical protein	NA	-1	9
slr0599		serine/threonine kinase	NA	-1	2
slr0600		NADP-thioredoxin reductase	NA	-1	2
slr0601		unknown protein	NA	-1	1
slr0602		unknown protein	NA	10	1
slr0603	dnaE	DNA polymerase III alpha subunit [Contains: Ssp dnaE intein]	NA	-1	5
slr0604		GTP-binding protein	NA	-1	9
slr0605		hypothetical protein	NA	10	3
slr0606		hypothetical protein	1	-1	3
slr0607		hypothetical protein	NA	-1	10
slr0608	hisIE	histidine biosynthesis bifunctional protein HisIE	NA	-1	10
slr0609		hypothetical protein	1	10	9
slr0610		hypothetical protein	NA	-1	10
slr0611	sds	solanesyl diphosphate synthase	2	-1	11
slr0612		probable pseudouridine synthase	2	-1	4
slr0613		hypothetical protein	NA	-1	10
slr0615		ATP-binding protein of ABC transporter	2	13	10
slr0616		unknown protein	NA	-1	1
slr0617		unknown protein	1	-1	2
slr0618	cobQ	cobyric acid synthase	3	-1	7
slr0619		hypothetical protein	NA	-1	3
slr0623	trxA	thioredoxin	1	11	9
slr0624		UDP-N-acetylglucosamine 2-epimerase	NA	-1	10
slr0625		hypothetical protein	1	-1	10
slr0626		probable glycosyltransferase	NA	-1	3
slr0628	rps14	30S ribosomal protein S14	NA	-1	8
slr0630		hypothetical protein	NA	-1	10
slr0633	thiG	thiamine biosynthesis protein ThiG	NA	-1	2
slr0634		unknown protein	NA	11	4
slr0635		hypothetical protein	NA	-1	3
slr0636		probable cobalamin [5'-phosphate] synthase	NA	-1	7
slr0637		hypothetical protein	NA	-1	8
slr0638	glyQ	glycyl-tRNA synthetase alpha chain	NA	-1	3
slr0639		mechanosensitive ion channel homolog	NA	-1	3
slr0640	hik27	two-component sensor histidine kinase	NA	-1	4
slr0642		hypothetical protein	NA	13	4
slr0643		hypothetical protein	NA	-1	10
slr0644		nitrogen regulation protein NifR3 homolog	NA	-1	7
slr0645		hypothetical protein	1	11	3
slr0646		probable D-alanyl-D-alanine carboxypeptidase	NA	13	10
slr0649	metS	methionyl-tRNA synthetase	2	11	1
slr0650		hypothetical protein	NA	6	1
slr0651		hypothetical protein	NA	-1	10
slr0652	hisA	phosphorybosilformimino-5-amino- phosphorybosil-4-imidazolecarboxamideisomerase	NA	11	4
slr0653	sigA	principal RNA polymerase sigma factor SigA	1	8	8
slr0654		unknown protein	NA	-1	9
slr0655		hypothetical protein	NA	8	10
slr0656		hypothetical protein	NA	13	5
slr0657		aspartate kinase	1	13	3
slr0658		unknown protein	1	-1	3
slr0659		oligopeptidase A	1	-1	3
slr0661	proC	pyrroline-5-carboxylate reductase	1	-1	3
slr0662		arginine decarboxylase	1	-1	3
slr0664		hypothetical protein	NA	-1	5
slr0665		aconitate hydratase	1	-1	8
slr0666		unknown protein	NA	12	3
slr0667		unknown protein	NA	-1	5
slr0668		unknown protein	NA	8	5
slr0670		hypothetical protein	NA	-1	1
slr0675		unknown protein	NA	NA	10
slr0676	cysC	adenylylsulfate kinase	1	-1	3
slr0677		biopolymer transport ExbB like protein	NA	-1	8
slr0678		biopolymer transport ExbD like protein	NA	3	8
slr0679		sun protein	NA	-1	3
slr0680		hypothetical protein	1	6	9
slr0681		probable sodium/calcium exchanger protein	NA	-1	1
slr0682	hisD	histidinol dehydrogenase	3	-1	1
slr0686		hypothetical protein	NA	-1	1
slr0687		probable two-component response regulator	NA	-1	2
slr0688		hypothetical protein	NA	-1	10
slr0689		hypothetical protein	2	-1	10
slr0692	ycf45	hypothetical protein YCF45	NA	-1	3
slr0695		hypothetical protein	NA	6	9
slr0697		5-oxoprolinase homolog	NA	6	7
slr0698		hypothetical protein	NA	13	4
slr0699		unknown protein	NA	-1	7
slr0700		probable amino acid permease	NA	-1	4
slr0701		transcriptional regulator	NA	-1	7
slr0702		unknown protein	NA	-1	7
slr0703		putative transposase [ISY523i: 3096320 - 3097190]	NA	-1	3
slr0704		putative transposase [ISY100g: 3097363 - 3098309]	NA	7	11
slr0707	polA	DNA polymerase I	NA	6	7
slr0708		periplasmic protein, function unknown	1	-1	1
slr0709		hypothetical protein	NA	-1	10
slr0710	gdhA	glutamate dehydrogenase (NADP+)	1	6	1
slr0711		hypothetical protein	NA	-1	5
slr0712		hypothetical protein	NA	-1	10
slr0713	tgt	tRNA-guanine transglycosylase	2	-1	4
slr0719		unknown protein	NA	-1	4
slr0721		malic enzyme	1	6	10
slr0722		hypothetical protein	NA	-1	7
slr0723		hypothetical protein	NA	-1	4
slr0724		HtaR suppressor protein homolog	NA	-1	4
slr0725		hypothetical protein	NA	13	7
slr0727		unknown protein	NA	-1	10
slr0728		hypothetical protein	NA	-1	10
slr0729		hypothetical protein	NA	-1	9
slr0730		hypothetical protein	NA	11	10
slr0731		hypothetical protein	NA	6	3
slr0732		hypothetical protein	NA	-1	4
slr0733		integrase-recombinase protein	NA	-1	4
slr0734		hypothetical protein	NA	-1	7
slr0737	psaD	photosystem I subunit II	1	-1	6
slr0738	trpE	anthranilate synthetase alpha-subunit	1	-1	9
slr0739	crtE	geranylgeranyl pyrophosphate synthase	1	10	5
slr0740		hypothetical protein	NA	-1	8
slr0741		transcriptional regulator	NA	-1	4
slr0742		hypothetical protein	2	-1	3
slr0743		similar to N utilization substance protein	2	-1	3
slr0744	infB	translation initiation factor IF-2	2	5	9
slr0746	stpA	glucosylglycerolphosphate phosphatase	2	-1	4
slr0747	ggtA	glucosylglycerol transport system ATP-binding protein	2	-1	3
slr0748		hypothetical protein	NA	-1	10
slr0749	chlL	light-independent protochlorophyllide reductase iron protein subunit ChlL	1	-1	6
slr0750	chlN	light-independent protochlorophyllide reductase subunit ChlN	1	-1	1
slr0751		hypothetical protein	NA	-1	3
slr0752		enolase	1	11	3
slr0753		probable transport protein	NA	4	10
slr0755		hypothetical protein	3	11	5
slr0756	kaiA	circadian clock protein KaiA homolog	NA	6	8
slr0757	kaiB1	circadian clock protein KaiB homolog	NA	13	8
slr0758	kaiC1	circadian clock protein KaiC homolog	1	14	3
slr0765		hypothetical protein	NA	-1	3
slr0769		hypothetical protein	1	-1	8
slr0770		hypothetical protein	NA	-1	1
slr0771		hypothetical protein	NA	-1	5
slr0772	chlB	light-independent protochlorophyllide reductase subunit ChlB	1	-1	6
slr0773		hypothetical protein	NA	-1	8
slr0774	secD	protein-export membrane protein SecD	1	6	3
slr0775	secF	protein-export membrane protein SecF	1	-1	8
slr0776		UDP-3-o-[3-hydroxymyristoyl] glucosamine n-acyltransferase	1	4	3
slr0779		hypothetical protein	NA	-1	6
slr0780		hypothetical protein	NA	-1	8
slr0782		putative flavin-containing monoamine oxidase	NA	12	4
slr0783	tpi	triosephosphate isomerase	1	6	3
slr0784		hypothetical protein	1	-1	10
slr0786		methionine aminopeptidase	NA	-1	2
slr0787		hypothetical protein	3	11	7
slr0788		similar to pre-B cell enhancing factor	NA	-1	7
slr0789		hypothetical protein	NA	8	1
slr0790		similar to ultraviolet light resistance protein B	NA	-1	10
slr0793	nrsB	cation efflux system protein involved in nickel and cobalt tolerance	NA	-1	10
slr0794	nrsA	cation efflux system protein involved in nickel and cobalt tolerance	NA	-1	7
slr0795	nrsC	cation efflux system protein involved in nickel and cobalt tolerance	NA	-1	7
slr0796	nrsD	nickel permease involved in nickel and cobalt tolerance	NA	-1	4
slr0797	coaT	cobalt-transporting P-type ATPase (cobalt efflux pump) involved in cobalt tolerance	NA	-1	7
slr0798	ziaA	zinc-transporting P-type ATPase (zinc efflux pump) involved in zinc tolerance	3	-1	1
slr0799		putative transposase [ISY802c: 3066278 - 3067184]	NA	-1	2
slr0800		putative transposase [ISY802c: 3066278 - 3067184]	NA	-1	4
slr0801		hypothetical protein	NA	-1	4
slr0804		probable D-alanyl-D-alanine carboxypeptidase	1	-1	8
slr0806		hypothetical protein	NA	6	3
slr0807		probable o-sialoglycoprotein endopeptidase	NA	-1	4
slr0808		16S rRNA processing protein RimM homolog	NA	8	10
slr0809	rfbB	dTDP-glucose 4,6-dehydratase	1	4	3
slr0810		hypothetical protein	NA	-1	8
slr0812		hypothetical protein	NA	-1	7
slr0813		hypothetical protein	NA	11	10
slr0815		hypothetical protein	NA	-1	8
slr0816		hypothetical protein	NA	-1	10
slr0817	menF	salicylate biosynthesis isochorismate synthase	NA	-1	4
slr0818		hypothetical protein	NA	-1	2
slr0819		apolipoprotein N-acyltransferase	NA	-1	10
slr0820		probable glycosyltransferase	NA	-1	7
slr0821		hypothetical protein	1	-1	8
slr0822		cation-transporting P-type ATPase PacL	NA	-1	2
slr0823	ycf3	photosystem I assembly related protein	1	-1	3
slr0825		probable peptidase	NA	-1	3
slr0827		alanine racemase	1	-1	1
slr0829		unknown protein	NA	-1	4
slr0833	dnaB	replicative DNA helicase [Contains: Ssp dnaB intein]	NA	-1	4
slr0835		MoxR protein homolog	2	13	3
slr0836	rfbB	dTDP-glucose 4,6-dehydratase	2	11	4
slr0838	purM	phosphoribosyl formylglycinamidine cyclo-ligase	NA	2	4
slr0839	hemH	ferrochelatase	NA	-1	2
slr0841		periplasmic protein, function unknown	2	-1	4
slr0842		hypothetical protein	NA	-1	2
slr0844	ndhF1	NADH dehydrogenase subunit 5	2	-1	3
slr0845		hypothetical protein	NA	-1	4
slr0846		hypothetical protein	NA	11	7
slr0847		phosphopantetheine adenylyltransferase	NA	-1	10
slr0848		hypothetical protein	1	-1	3
slr0851	ndbA	type 2 NADH dehydrogenase	NA	14	4
[truncated: 1,371 more rows]
