# Supplementary material for: The structural code of cyanobacterial genomes
Source: Nucleic Acids Res. 2014 Jul 23;42(14):8873–83. doi: 10.1093/nar/gku641 (PMC4132750; doi:10.1093/nar/gku641)
Supplement: SUPPLEMENTARY DATA [file supp_gku641_SupportingDataFile1.csv]

source	GenBank acc	taxon_oid	name	organism	taxon	length (bp)	GC content	dinuc period cluster	AT2 SNR	section	N2 fix.	habitat
JGI	NC_005125	637000121	Gloeobacter violaceus PCC 7421 chromosome, complete genome	Gloeobacter violaceus PCC 7421	251221	4659019	0.619978583474332	D	4.19513687419441	I	-	f
JGI	NC_003272	637000199	Nostoc sp. PCC 7120 chromosome, complete genome	Nostoc sp. PCC 7120	103690	6413771	0.413475473321389	C	5.5572064034429	IV	+
JGI	NC_005042	637000213	Prochlorococcus marinus subsp. marinus str. CCMP1375 complete genome	Prochlorococcus marinus subsp. marinus str. CCMP1375	167539	1751080	0.364421385659136	D	2.49015915141469	I
JGI	NC_006576	637000307	Synechococcus elongatus PCC 6301 chromosome, complete genome	Synechococcus elongatus PCC 6301	269084	2696255	0.55484329189932	B	10.1369422557793	I	-	f
JGI	NC_008319	637000309	Synechococcus sp. CC9311, complete genome	Synechococcus sp. CC9311	64471	2606748	0.524473405177639	D	4.28482492900785	I		m
JGI	NC_007776	637000312	Synechococcus sp. JA-2-3B'a(2-13) chromosome, complete genome	Synechococcus sp. JA-2-3B'a(2-13)	321332	3046682	0.584503404031008	D	3.8460498652111	I		f
JGI	NC_007775	637000313	Synechococcus sp. JA-3-3Ab chromosome, complete genome	Synechococcus sp. JA-3-3Ab	321327	2932766	0.602373322658541	D	4.12540008766752	I		f
JGI	NC_000911	2561511183	Synechocystis sp. PCC 6803 chromosome, complete genome	Synechocystis sp. PCC 6803	1148	3573470	0.477202551021836	B	8.85706613029435	I	-
JGI	NC_004113	637000320	Thermosynechococcus elongatus BP-1 chromosome, complete genome	Thermosynechococcus elongatus BP-1	197221	2593857	0.53917929939854	C	5.74722696730829	I
JGI	NC_001136		Saccharomyces cerevisiae S288c chromosome IV, complete sequence	Saccharomyces cerevisiae S288c	559292	1531918	0.379065981338427	D	3.30766088592953
JGI	NC_008816	640069321	Prochlorococcus marinus str. AS9601, complete genome	Prochlorococcus marinus str. AS9601	146891	1669886	0.313215393146598	D	3.27303267629375	I
JGI	NC_009091	640069322	Prochlorococcus marinus str. MIT 9301, complete genome	Prochlorococcus marinus str. MIT 9301	167546	1641879	0.313398855823115	D	3.28628942180333	I
JGI	NC_008820	640069323	Prochlorococcus marinus str. MIT 9303 chromosome, complete genome	Prochlorococcus marinus str. MIT 9303	59922	2682675	0.500075857120225	D	3.22187717806967	I
JGI	NC_008817	640069324	Prochlorococcus marinus str. MIT 9515, complete genome	Prochlorococcus marinus str. MIT 9515	167542	1704176	0.307941785355503	D	2.50619858276073	I		m
JGI	NC_008819	640069325	Prochlorococcus marinus str. NATL1A, complete genome	Prochlorococcus marinus str. NATL1A	167555	1864731	0.349793080074284	C	6.17805547492786	I		m
JGI	NC_009481	640427149	Synechococcus sp. WH 7803 chromosome, complete genome	Synechococcus sp. WH 7803	32051	2366980	0.602360391722786	D	3.53748513623537	I
JGI	NC_009925	641228474	Acaryochloris marina MBIC11017 chromosome, complete genome	Acaryochloris marina MBIC11017	329726	6503724	0.472538502556382	C	5.40778153897053	I	-'	m
JGI	NC_009976	641228501	Prochlorococcus marinus str. MIT 9211, complete genome	Prochlorococcus marinus str. MIT 9211	93059	1688963	0.380072861276416	D	1.11250146080394	I		m
NCBI	NC_010546	641522622	Cyanothece sp. ATCC 51142 chromosome circular, complete sequence	Cyanothece sp. ATCC 51142	43989	4934271	0.37875402465734	A	15.3804179437371	I	+	m
JGI	NC_010296	641522640	Microcystis aeruginosa NIES-843 chromosome, complete genome	Microcystis aeruginosa NIES-843	449447	5842795	0.423306311448545	B	10.3232087658092	I
JGI	NC_010475	641522654	Synechococcus sp. PCC 7002 chromosome, complete genome	Synechococcus sp. PCC 7002	32049	3008047	0.496310396745796	B	10.5129691490233	I	-
JGI	NC_000913	646311926	Escherichia coli str. K-12 substr. MG1655, complete genome	Escherichia coli str. K-12 substr. MG1655	511145	4639675	0.507896997095702	C	5.77406437650065			h
JGI	NC_013771	646311970	Cyanobacterium UCYN-A, complete genome	Candidatus Atelocyanobacterium thalassa	713887	1443806	0.311167843879302	D	1.61694845363194	I	+''	h
JGI	DS990556	647533126	Cyanobium sp. PCC 7001 scf_1106012173546 genomic scaffold, whole genome shotgun sequence	Cyanobium sp. PCC 7001	180281	2832412	0.68704905924703	D	1.4336734702885	I	-
JGI	DS999537	647533199	Prochlorococcus marinus str. MIT 9202 scf_1109798535001 genomic scaffold, whole genome shotgun sequence	Prochlorococcus marinus str. MIT 9202	93058	1691453	0.310770089384689	D	2.97709878461565	I		m
JGI	DS989904	647533236	Synechococcus sp. PCC 7335 scf_1103496006895 genomic scaffold, whole genome shotgun sequence	Synechococcus sp. PCC 7335	91464	4720099	0.481493926292648	C	7.14811151465658	I	+	m
JGI	GG704594	647533237	Synechococcus sp. WH 8109 genomic scaffold scf_1113323213560, whole genome shotgun sequence	Synechococcus sp. WH 8109	166314	2118903	0.60051451151846	D	2.98289311614096	I
JGI	NC_014500	648028024	Dickeya dadantii 3937 chromosome, complete genome	Dickeya dadantii 3937	198628	4922802	0.562963328608382	D	2.60391939373143			h
NCBI	NC_014501	648028021	Cyanothece sp. PCC 7822 chromosome, complete genome	Cyanothece sp. PCC 7822	497965	6091620	0.402225516365105	B	7.8168161549918	I	+	f
NCBI	NC_007604	637000308	Synechococcus elongatus PCC 7942 chromosome, complete genome	Synechococcus elongatus PCC 7942	1140	2695903	0.554700224748442	B	10.1543630548038	I		f
NCBI	NC_013161	644736348	Cyanothece sp. PCC 8802 chromosome, complete genome	Cyanothece sp. PCC 8802	395962	4669813	0.398213375995998	A	13.5541153617712	I	+	f
NCBI	BX548020	637000314	Synechococcus sp. WH 8102 complete genome	Synechococcus sp. WH 8102	84588	2434428	0.594126012352799	D	1.56582504276374	I
NCBI	BX548174	637000214	Prochlorococcus marinus MED4 complete genome	Prochlorococcus marinus subsp. pastoris str. CCMP1986	59919	1657990	0.307991604291944	D	2.79313943866685	I
NCBI	BX548175	637000211	Prochlorococcus marinus MIT9313 complete genome	Prochlorococcus marinus str. MIT 9313	74547	2410873	0.507397527783504	D	4.44528899513362	I		m
NCBI	CP000097	637000311	Synechococcus sp. CC9902, complete genome	Synechococcus sp. CC9902	316279	2234828	0.54164481561892	C	6.07593827808678	I		m
NCBI	CP000110	637000310	Synechococcus sp. CC9605, complete genome	Synechococcus sp. CC9605	110662	2510659	0.592176396714966	D	2.30610069961091	I		m
NCBI	CP003495	2508501011	Cyanobium gracile PCC 6307, complete genome	Cyanobium gracile PCC 6307	292564	3342364	0.687071785119754	D	1.41192652905668	I	-	f
NCBI	CP003548	2503707008	Nostoc sp. PCC 7107, complete genome	Nostoc sp. PCC 7107	317936	6329823	0.403577793565476	D	4.63882637115318	IV	+
NCBI	CP003549	2510065008	Rivularia sp. PCC 7116, complete genome	Rivularia sp. PCC 7116	373994	8698463	0.375358037391203	C	5.71498280792672	IV	+
NCBI	CP003552	2509601032	Nostoc sp. PCC 7524, complete genome	Nostoc sp. PCC 7524	28072	6635030	0.415322010601309	C	5.8241297085876	IV	+
NCBI	CP003558	2509276030	Synechococcus sp. PCC 6312, complete genome	Synechococcus sp. PCC 6312	195253	3697276	0.485168269828923	C	7.50342802189973	I	-	f
NCBI	CP003590	2509276061	Pleurocapsa sp. PCC 7327, complete genome	Pleurocapsa sp. PCC 7327	118163	4986817	0.451933367516795	D	4.20839574169383	II	+	f
NCBI	CP003591	2503538020	Geitlerinema sp. PCC 7407, complete genome	Geitlerinema sp. PCC 7407	1173025	4681111	0.584630870748418	C	4.09502751053378	III	+'	f
NCBI	CP003592	2504643012	Pseudanabaena sp. PCC 7367, complete genome	Pseudanabaena sp. PCC 7367	82654	4557046	0.463147617996395	D	2.33991449696889	III	-	m
NCBI	CP003594	2508501041	Synechococcus sp. PCC 7502, complete genome	Synechococcus sp. PCC 7502	1173263	3510253	0.406197502003417	C	4.77793466308501	I	-	f
NCBI	CP003600	2510436000	Chamaesiphon minutus PCC 6605, complete genome	Chamaesiphon minutus PCC 6605	1173020	6284095	0.457272208647387	A	15.439677319861	I	-	f
NCBI	CP003610	2503982036	Calothrix sp. PCC 6303, complete genome	Calothrix sp. PCC 6303	1170562	6767834	0.397957751327825	D	3.55907271605858	IV	+
NCBI	CP003630	2509276031	Microcoleus sp. PCC 7113, complete genome	Microcoleus sp. PCC 7113	1173027	7470429	0.462148157756402	C	7.14676514293271	III	+	s
NCBI	CP003642	2509601025	Cylindrospermum stagnale PCC 7417, complete genome	Cylindrospermum stagnale PCC 7417	56107	7003560	0.423024290503687	C	5.17320604569436	IV	+	s
NCBI	CP003646	2503754017	Gloeocapsa sp. PCC 7428, complete genome	Gloeocapsa sp. PCC 7428	1173026	5431448	0.432694375422539	D	3.97092993669762	I	-
NCBI	CP003653	2503754019	Stanieria cyanosphaera PCC 7437, complete genome	Stanieria cyanosphaera PCC 7437	111780	5041209	0.359532604182846	D	3.91837626470777	II	-	f
NCBI	CP003659	2503982047	Anabaena cylindrica PCC 7122, complete genome	Anabaena cylindrica PCC 7122	272123	6395836	0.387961323586158	B	7.73453202583653	IV	+
NCBI	CP003940	2503283023	Cyanobacterium stanieri PCC 7202, complete genome	Cyanobacterium stanieri PCC 7202	292563	3163381	0.386647071598394	B	10.0816343384884	I	-
NCBI	NC_011726	643348535	Cyanothece sp. PCC 8801 chromosome, complete genome	Cyanothece sp. PCC 8801	41431	4679413	0.39761140980717	A	13.7584467077936	I	+	f
NCBI	NC_005791	640069316	Methanococcus maripaludis S2 chromosome, complete genome	Methanococcus maripaludis S2	267377	1661137	0.331003403090775	A	11.5536166122792			f
NCBI	NC_011729	643348533	Cyanothece sp. PCC 7424 chromosome, complete genome	Cyanothece sp. PCC 7424	65393	5942652	0.386089577515224	B	9.55619951755488	I	+	f
NCBI	NC_011884	643348534	Cyanothece sp. PCC 7425 chromosome, complete genome	Cyanothece sp. PCC 7425	395961	5374574	0.507885462178026	C	4.74126048647101	I	+	f
NCBI	NC_019729	2503982035	Oscillatoria nigro-viridis PCC 7112, complete genome	Oscillatoria nigro-viridis PCC 7112	179408	7479014	0.458676504683639	A	19.7388587982096	III	-	s
